# Supplementary material for: EMS Derived Wheat Mutant BIG8-1 (Triticum aestivum L.)—A New Drought Tolerant Mutant Wheat Line
Source: Int J Mol Sci. 2021 May 18;22(10):5314. doi: 10.3390/ijms22105314 (PMC8158095; doi:10.3390/ijms22105314)
Supplement: Supplementary file 1 [file ijms-22-05314-s001.zip]

Archive with 8 entries (6 files):
- ijms-1170725-supplementary/
- ijms-1170725-supplementary/Supplementary/
- ijms-1170725-supplementary/Supplementary/Supplementary Fig S3 Venn diagramme.pptx
- ijms-1170725-supplementary/Supplementary/Supplementary Figures S1_2 Cluster and FC .pptx
- ijms-1170725-supplementary/Supplementary/Table S1 Densometry BIG 8.xlsx
- ijms-1170725-supplementary/Supplementary/Table S2 Raw counts.xlsx
- ijms-1170725-supplementary/Supplementary/Table S3 Blast2go_table_BIG.xlsx
- ijms-1170725-supplementary/Supplementary/Table S4_ Cluster analysis.xlsx
