# Supplementary material for: EMS Derived Wheat Mutant BIG8-1 (Triticum aestivum L.)—A New Drought Tolerant Mutant Wheat Line
Source: Int J Mol Sci. 2021 May 18;22(10):5314. doi: 10.3390/ijms22105314 (PMC8158095; doi:10.3390/ijms22105314)
Supplement: Supplementary file 1 [file ijms-22-05314-s001.zip › ijms-1170725-supplementary/Supplementary/Table S1 Densometry BIG 8.xlsx]

## Sheet: Sheet1
Table S1: Densitometry values optained after scaning the RuBisCO LSU and SSU subunits of WT BIG8 and Mutant BIG8-1 after protein blot analyses.
Large Subunit					Small Subunit
		area	percentage				area	percentage
DAY 0	WT	8368.12	15.2034		DAY 0	WT	9003.69	14.521
	BIG8 (M1)	6652.71	12.0868			BIG8 (M1)	5043.4	8.13392
	BIG8 (M2)	5343.68	9.70855			BIG8 (M2)	6788.37	10.9482
	BIG8 (M3)	7885.76	14.3271			BIG8 (M3)	12538.2	20.2214
DAY 7	WT	dead			DAY 7	WT
	BIG8 (M1)	11728.4	21.3084			BIG8 (M1)	11935.7	19.2497
	BIG8 (M2)	7361.47	13.3745			BIG8 (M2)	6644.15	10.7156
	BIG8 (M3)	7700.88	13.9912			BIG8 (M3)	10051	16.2101
DAY 14	WT	dead			DAY 14	WT	dead
	BIG8 (M1)	6873.85	21.0434			BIG8 (M1)	5085.4	14.3052
	BIG8 (M2)	6259.05	19.1612			BIG8 (M2)	8627.44	24.2689
	BIG8 (M3)	7461.9	22.8436			BIG8 (M3)	8706.79	24.4921
DAY 21	WT	dead			DAY 21	WT	dead
	BIG8 (M1)	5158.91	15.7933			BIG8 (M1)	3322.38	9.34581
	BIG8 (M2)	2797.57	8.56439			BIG8 (M2)	3935.44	11.0703
	BIG8 (M3)	4113.86	12.594			BIG8 (M3)	5871.93	16.5177
denso was done according to ImageJ recommendations which is to set image type at 32-bit)
