# Supplementary material for: EMS Derived Wheat Mutant BIG8-1 (Triticum aestivum L.)—A New Drought Tolerant Mutant Wheat Line
Source: Int J Mol Sci. 2021 May 18;22(10):5314. doi: 10.3390/ijms22105314 (PMC8158095; doi:10.3390/ijms22105314)
Supplement: Supplementary file 1 [file ijms-22-05314-s001.zip › ijms-1170725-supplementary/Supplementary/Table S2 Raw counts.xlsx]

## Sheet: overview_spectrum_counts
Table S2: Top 200 list of identified proteins from Mutant BIG8-1before (Day 0) and after induction of water stress (Days 7,14,21). The analysis was conducted using the Scaffold Viewer 4 proteomics software (http://www.proteomesoftware.com/products/scaffold/; Searle, 2010). Indicated are the identified protein, accession number, molecular weight, protein grouping ambiguity, and level of significan…
2018-03-AMA_Big	Displaying:Exclusive Spectrum Count									Big_0	Big_0	Big_0	Big_14	Big_14	Big_14	Big_21	Big_21	Big_21	Big_7	Big_7	Big_7
#	Visible?	Starred?	Identified Proteins (243)	Accession Number	Molecular Weight	Protein Grouping Ambiguity	ANOVA Test (P-Value): (p <= 0.05)	Quantitative Profile	Taxonomy	Big_0-1	Big_0-2	Big_0-3	Big_14-1	Big_14-2	2020-03-14	Big_21-1	Big_21-2	Big_21-3	Big_7-1	Big_7-2	Big_7-3
1	TRUE	Empty	Ribulose bisphosphate carboxylase large chain OS=Triticum aestivum GN=rbcL PE=1 SV=2	RBL_WHEAT (+1)	53 kDa	TRUE	0.031	Big_0 low, Big_14 high, Big_21 high, Big_7 high	unknown	46	40	43	170	273	250	96	92	143	203	159	206
2	TRUE	Empty	Phosphoglycerate kinase OS=Triticum urartu GN=TRIUR3_04791 PE=3 SV=1	M7ZR60_TRIUA (+1)	49 kDa	TRUE	0.096	[]	unknown	98	72	85	154	109	88	17	18	111	164	133	200
3	TRUE	Empty	Ribulose bisphosphate carboxylase small chain OS=Triticum urartu GN=TRIUR3_12281 PE=3 SV=1	M7YCR2_TRIUA (+7)	19 kDa	TRUE	0.021	Big_0 low, Big_14 high, Big_21 high, Big_7 high	unknown	22	29	25	80	134	88	35	39	70	105	103	90
4	TRUE	Empty	Uncharacterized protein OS=Triticum aestivum PE=4 SV=1	W5AQE7_WHEAT	35 kDa	TRUE	< 0.00010	Big_0 high, Big_14 low, Big_21 low, Big_7 low	unknown	255	242	248	91	58	32	18	16	63	96	43	97
5	TRUE	Empty	ATP synthase subunit beta, chloroplastic OS=Aegilops speltoides var. ligustica GN=atpB PE=3 SV=1	A0A075VYR7_AEGSP (+3)	54 kDa	TRUE	0.0041	Big_0 low, Big_14 high, Big_21 high, Big_7 high	unknown	38	41	39	98	120	62	37	36	98	156	103	167
6	TRUE	Empty	Oxygen-evolving enhancer protein 2, chloroplastic OS=Triticum aestivum GN=PSBP PE=2 SV=1	PSBP_WHEAT (+2)	27 kDa	TRUE	0.00053	Big_0 high, Big_14 low, Big_21 low, Big_7 low	unknown	182	135	158	101	86	43	26	26	62	100	46	96
7	TRUE	Empty	RUBISCO activase alpha (Fragment) OS=Triticum aestivum GN=rca2_alpha PE=4 SV=1	A0A078BQY4_WHEAT (+3)	45 kDa	TRUE	0.012	Big_0 high, Big_14 high, Big_21 low, Big_7 low	unknown	57	61	59	81	114	72	9	8	63	66	53	73
8	TRUE	Empty	ATP synthase subunit alpha OS=Triticum urartu GN=atpA PE=3 SV=1	M8AUX6_TRIUA	62 kDa	TRUE	0.0025	Big_0 low, Big_14 high, Big_21 high, Big_7 high	unknown	13	4	8	46	86	62	33	29	76	97	71	111
9	TRUE	Empty	Carbonic anhydrase OS=Triticum aestivum GN=TRAES_3BF026200060CFD_c1 PE=3 SV=1	A0A077RST2_WHEAT	28 kDa	TRUE	0.0026	Big_0 low, Big_14 high, Big_21 low, Big_7 low	unknown	11	10	10	54	88	77	11	13	38	62	48	57
10	TRUE	Empty	Glyceraldehyde-3-phosphate dehydrogenase OS=Aegilops tauschii GN=F775_05242 PE=3 SV=1	M8C9Y7_AEGTA (+1)	43 kDa	TRUE	0.029	Big_0 low, Big_14 low, Big_21 high, Big_7 low	unknown	9	13	11	27	34	50	27	32	43	35	36	31
11	TRUE	Empty	Fructose-bisphosphate aldolase OS=Triticum aestivum PE=3 SV=1	W5G4A2_WHEAT	42 kDa	TRUE	0.026	Big_0 low, Big_14 high, Big_21 high, Big_7 high	unknown	5	2	3	32	57	54	15	22	30	33	40	31
12	TRUE	Empty	Histone H4 OS=Triticum aestivum PE=3 SV=1	W5FBB1_WHEAT	22 kDa	TRUE	0.014	Big_0 low, Big_14 low, Big_21 high, Big_7 low	unknown	35	13	24	28	36	21	32	39	46	16	25	12
13	TRUE	Empty	Beta-amylase OS=Triticum urartu GN=TRIUR3_13701 PE=3 SV=1	M7YQB5_TRIUA	64 kDa	TRUE	0.0036	Big_0 high, Big_14 low, Big_21 low, Big_7 low	unknown	74	52	63	39	23	10	12	6	13	20	6	22
14	TRUE	Empty	Glyceraldehyde-3-phosphate dehydrogenase OS=Triticum urartu GN=TRIUR3_19023 PE=3 SV=1	M7ZNG9_TRIUA	47 kDa	TRUE	0.015	Big_0 low, Big_14 low, Big_21 high, Big_7 low	unknown	14	7	11	27	38	26	22	28	37	35	32	30
15	TRUE	Empty	Protein disulfide-isomerase OS=Triticum aestivum GN=pdi PE=2 SV=1	B9A8E2_WHEAT (+1)	57 kDa	TRUE	0.002	Big_0 low, Big_14 low, Big_21 low, Big_7 high	unknown	1	0	0	4	0	0	0	0	7	120	40	114
16	TRUE	Empty	Uncharacterized protein OS=Triticum aestivum GN=TRAES_3BF114000090CFD_c1 PE=4 SV=1	A0A077RZB4_WHEAT	22 kDa	TRUE	0.026	Big_0 high, Big_14 low, Big_21 low, Big_7 low	unknown	73	46	59	62	13	2	0	0	11	14	0	15
17	TRUE	Empty	Peroxisomal (S)-2-hydroxy-acid oxidase GLO1 OS=Triticum urartu GN=TRIUR3_22574 PE=4 SV=1	M7YXL1_TRIUA	40 kDa	TRUE	0.00084	Big_0 low, Big_14 high, Big_21 high, Big_7 high	unknown	0	0	0	25	41	25	10	8	36	26	23	29
18	TRUE	Empty	Phosphoglycerate kinase OS=Aegilops tauschii GN=F775_29345 PE=3 SV=1	M8C564_AEGTA	53 kDa	TRUE	0.0042	Big_0 low, Big_14 high, Big_21 low, Big_7 high	unknown	13	8	10	27	34	10	0	1	10	51	41	51
19	TRUE	Empty	Ribulose bisphosphate carboxylase small chain OS=Triticum urartu GN=TRIUR3_10382 PE=3 SV=1	M7ZA28_TRIUA (+3)	20 kDa	TRUE	0.03	Big_0 low, Big_14 high, Big_21 high, Big_7 high	unknown	0	0	0	11	16	8	0	0	1	10	12	8
20	TRUE	Empty	HMW glutenin subunit 1By9 OS=Triticum aestivum GN=Glu-1By9 PE=4 SV=1	Q03871_WHEAT (+2)	76 kDa	TRUE	0.00019	Big_0 low, Big_14 low, Big_21 high, Big_7 high	unknown	0	0	0	0	0	0	17	25	41	49	45	54
21	TRUE	Empty	Fructose-bisphosphate aldolase OS=Triticum urartu GN=TRIUR3_13681 PE=3 SV=1	M7Z4Y9_TRIUA	42 kDa	TRUE	0.03	Big_0 low, Big_14 high, Big_21 high, Big_7 low	unknown	5	6	5	21	36	24	13	13	19	24	18	27
22	TRUE	Empty	ATP synthase subunit beta OS=Aegilops tauschii GN=F775_32946 PE=3 SV=1	M8B2K7_AEGTA	59 kDa	TRUE	0.0091	Big_0 low, Big_14 high, Big_21 high, Big_7 high	unknown	1	0	1	20	26	11	5	12	23	34	22	43
23	TRUE	Empty	Elongation factor 1-alpha OS=Triticum urartu GN=TRIUR3_30930 PE=3 SV=1	M7ZHI8_TRIUA (+2)	54 kDa		0.23	[]	unknown	14	22	18	5	8	16	5	12	22	7	22	13
24	TRUE	Empty	Triosephosphat-isomerase OS=Triticum aestivum GN=tpis PE=2 SV=1	Q9FS79_WHEAT (+1)	27 kDa	TRUE	0.0044	Big_0 low, Big_14 high, Big_21 low, Big_7 high	unknown	1	1	1	27	34	31	1	0	21	38	29	33
25	TRUE	Empty	Transketolase, chloroplastic OS=Triticum urartu GN=TRIUR3_27449 PE=4 SV=1	M8APV9_TRIUA (+1)	68 kDa	TRUE	0.1	[]	unknown	4	2	3	17	24	37	5	8	15	19	26	26
26	TRUE	Empty	Uncharacterized protein OS=Triticum aestivum PE=4 SV=1	W5BGL0_WHEAT	28 kDa	TRUE	0.12	[]	unknown	7	7	7	35	32	13	1	8	13	36	18	28
27	TRUE	Empty	RuBisCO large subunit-binding protein subunit beta, chloroplastic OS=Aegilops tauschii GN=F775_26695 PE=3 SV=1	M8ALL6_AEGTA	99 kDa		0.0021	Big_0 low, Big_14 high, Big_21 low, Big_7 high	unknown	7	7	7	24	28	18	5	6	10	27	16	26
28	TRUE	Empty	Glyceraldehyde-3-phosphate dehydrogenase OS=Aegilops tauschii GN=F775_07657 PE=3 SV=1	M8C8G6_AEGTA (+1)	37 kDa	TRUE	0.031	Big_0 low, Big_14 high, Big_21 high, Big_7 high	unknown	2	1	2	8	13	13	2	7	15	24	16	28
29	TRUE	Empty	Chlorophyll a-b binding protein, chloroplastic OS=Aegilops tauschii GN=F775_28923 PE=3 SV=1	M8D8L3_AEGTA (+1)	27 kDa		0.01	Big_0 low, Big_14 high, Big_21 high, Big_7 high	unknown	0	1	1	28	33	16	3	5	27	19	17	21
30	TRUE	Empty	Uncharacterized protein OS=Triticum aestivum PE=4 SV=1	W5F6W2_WHEAT	16 kDa		0.00016	Big_0 high, Big_14 low, Big_21 low, Big_7 low	unknown	36	30	33	16	17	6	0	0	6	20	8	22
31	TRUE	Empty	RuBisCO large subunit-binding protein subunit alpha, chloroplastic (Fragment) OS=Triticum aestivum PE=1 SV=1	RUBA_WHEAT	58 kDa	TRUE	0.028	Big_0 low, Big_14 high, Big_21 low, Big_7 high	unknown	6	5	5	34	34	10	0	0	9	22	10	25
32	TRUE	Empty	Adenosylhomocysteinase OS=Triticum urartu GN=TRIUR3_03943 PE=3 SV=1	M7ZAK2_TRIUA (+1)	46 kDa		0.077	[]	unknown	0	0	0	13	13	25	0	2	7	17	28	14
33	TRUE	Empty	Chlorophyll a-b binding protein, chloroplastic OS=Triticum aestivum PE=3 SV=1	A0A096USS5_WHEAT	28 kDa	TRUE	< 0.00010	Big_0 low, Big_14 high, Big_21 high, Big_7 high	unknown	2	1	2	24	26	21	7	6	19	29	17	23
34	TRUE	Empty	ATP synthase subunit alpha OS=Triticum turgidum subsp. durum PE=3 SV=1	W5XJK7_TRITD	55 kDa	TRUE	0.091	[]	unknown	4	5	4	13	31	38	4	5	11	10	26	8
35	TRUE	Empty	Fructose-bisphosphate aldolase OS=Triticum urartu GN=TRIUR3_24109 PE=3 SV=1	M7ZGS6_TRIUA (+3)	39 kDa	TRUE	0.027	Big_0 low, Big_14 high, Big_21 high, Big_7 high	unknown	0	0	0	12	19	24	5	6	12	25	31	25
36	TRUE	Empty	Photosystem II CP43 reaction center protein OS=Triticum turgidum GN=psbC PE=3 SV=1	A0A075VTX2_TRITU (+25)	52 kDa	TRUE	0.22	[]	unknown	0	0	0	5	18	26	0	3	16	18	26	16
37	TRUE	Empty	Cold induced protein OS=Triticum aestivum GN=TRAES_3BF087500010CFD_c1 PE=2 SV=1	W5D5R6_WHEAT	16 kDa	TRUE	0.00044	Big_0 high, Big_14 low, Big_21 low, Big_7 low	unknown	48	37	43	19	3	0	0	0	5	20	5	19
38	TRUE	Empty	Phosphoribulokinase, chloroplastic OS=Triticum aestivum PE=2 SV=1	KPPR_WHEAT (+4)	45 kDa		0.0028	Big_0 low, Big_14 high, Big_21 low, Big_7 high	unknown	0	0	0	16	27	17	0	2	12	19	15	19
39	TRUE	Empty	Histone H2A OS=Aegilops tauschii GN=F775_19821 PE=3 SV=1	N1QVN1_AEGTA (+1)	17 kDa	TRUE	0.00072	Big_0 low, Big_14 low, Big_21 high, Big_7 low	unknown	2	8	5	1	2	3	6	8	15	0	2	0
40	TRUE	Empty	Beta-amylase OS=Aegilops tauschii GN=F775_28031 PE=3 SV=1	M8AQX5_AEGTA (+1)	60 kDa	TRUE	0.00016	Big_0 low, Big_14 low, Big_21 high, Big_7 high	unknown	0	0	0	0	0	0	6	11	33	38	31	30
41	TRUE	Empty	High molecular weight glutenin subunit (Fragment) OS=Triticum aestivum GN=glu PE=4 SV=1	A0A060MZP1_WHEAT	86 kDa	TRUE	0.0022	Big_0 low, Big_14 low, Big_21 high, Big_7 high	unknown	0	0	0	0	0	0	5	6	22	34	20	57
42	TRUE	Empty	Photosystem II D2 protein OS=Pseudotsuga menziesii var. menziesii GN=psbD PE=3 SV=1	G8IW48_PSEMZ (+6)	39 kDa	TRUE	0.01	Big_0 low, Big_14 high, Big_21 high, Big_7 high	unknown	0	0	0	14	27	20	5	6	8	20	23	21
43	TRUE	Empty	Photosystem I P700 chlorophyll a apoprotein A2 OS=Triticum aestivum GN=psaB PE=3 SV=1	PSAB_WHEAT (+1)	83 kDa	TRUE	0.38	[]	unknown	0	0	0	5	11	27	13	7	10	4	30	3
44	TRUE	Empty	Uncharacterized protein OS=Triticum aestivum PE=3 SV=1	W5BD57_WHEAT	102 kDa	TRUE	0.049	Big_0 low, Big_14 high, Big_21 low, Big_7 high	unknown	0	0	0	16	22	6	0	2	10	14	8	21
45	TRUE	Empty	Photosystem I iron-sulfur center OS=Triticum aestivum GN=psaC PE=3 SV=2	PSAC_WHEAT (+24)	9 kDa	TRUE	0.26	[]	unknown	11	8	9	14	16	15	0	2	16	14	18	19
46	TRUE	Empty	Cytochrome b6-f complex iron-sulfur subunit OS=Aegilops tauschii GN=F775_26345 PE=3 SV=1	M8AVF4_AEGTA (+2)	24 kDa		0.00055	Big_0 high, Big_14 high, Big_21 low, Big_7 low	unknown	18	14	16	18	19	10	0	0	4	16	6	11
47	TRUE	Empty	High-molecular-weight glutenin subunit OS=Triticum aestivum GN=Glu PE=4 SV=1	G3FLC5_WHEAT (+5)	85 kDa	TRUE	0.006	Big_0 low, Big_14 low, Big_21 high, Big_7 high	unknown	0	0	0	0	0	0	7	15	17	33	16	29
48	TRUE	Empty	Elongation factor Tu OS=Triticum urartu GN=TRIUR3_34609 PE=3 SV=1	M7ZEC4_TRIUA	46 kDa		0.58	[]	unknown	10	15	12	5	13	9	3	3	21	13	13	12
49	TRUE	Empty	Photosystem II CP47 chlorophyll apoprotein OS=Aegilops tauschii GN=F775_04233 PE=4 SV=1	M8CB07_AEGTA	55 kDa	TRUE	0.27	[]	unknown	0	0	0	3	21	28	5	3	25	14	22	18
50	TRUE	Empty	Sedoheptulose-1,7-bisphosphatase, chloroplastic OS=Triticum urartu GN=TRIUR3_21557 PE=4 SV=1	M8B2C7_TRIUA	40 kDa		0.054	[]	unknown	0	0	0	7	18	18	0	4	12	26	14	24
51	TRUE	Empty	Alpha-amylase/trypsin inhibitor CM3 OS=Triticum aestivum PE=1 SV=1	IAAC3_WHEAT (+2)	18 kDa	TRUE	0.045	Big_0 low, Big_14 low, Big_21 high, Big_7 high	unknown	0	0	0	0	0	0	2	5	36	34	17	24
52	TRUE	Empty	Polyubiquitin OS=Triticum urartu GN=TRIUR3_34721 PE=4 SV=1	M8AJB6_TRIUA	51 kDa		0.029	Big_0 high, Big_14 low, Big_21 low, Big_7 low	unknown	18	14	16	13	10	3	0	0	8	17	4	10
53	TRUE	Empty	Serine hydroxymethyltransferase OS=Triticum monococcum PE=2 SV=1	A6XMY5_TRIMO (+2)	56 kDa	TRUE	0.071	[]	unknown	1	1	1	18	20	4	0	0	13	23	13	25
54	TRUE	Empty	Cell division protease ftsH-like protein, chloroplastic OS=Aegilops tauschii GN=F775_26194 PE=3 SV=1	M8AZK4_AEGTA	70 kDa	TRUE	0.017	Big_0 low, Big_14 low, Big_21 high, Big_7 high	unknown	0	0	0	2	6	0	2	3	20	16	16	24
55	TRUE	Empty	Alanine aminotransferase 2 OS=Triticum urartu GN=TRIUR3_10219 PE=4 SV=1	M8ACQ0_TRIUA (+2)	53 kDa		0.14	[]	unknown	0	0	0	1	15	28	7	9	19	7	16	6
56	TRUE	Empty	Germin-like protein 8-14 OS=Triticum urartu GN=TRIUR3_27105 PE=3 SV=1	M7ZSU0_TRIUA (+2)	22 kDa		0.016	Big_0 low, Big_14 low, Big_21 high, Big_7 low	unknown	5	2	3	9	12	19	9	9	21	4	15	11
57	TRUE	Empty	14-3-3 protein OS=Triticum aestivum GN=14R2 PE=2 SV=1	L0GED8_WHEAT (+2)	29 kDa	TRUE	0.0044	Big_0 low, Big_14 high, Big_21 high, Big_7 low	unknown	0	0	0	20	12	13	4	3	13	8	7	14
58	TRUE	Empty	Low-molecular-weight glutenin subunit group 3 type II (Fragment) OS=Triticum aestivum GN=lmw-gs PE=4 SV=1	Q8W3W7_WHEAT	34 kDa	TRUE	0.0036	Big_0 low, Big_14 low, Big_21 high, Big_7 high	unknown	0	0	0	0	0	0	3	7	19	28	11	41
59	TRUE	Empty	Low molecular weight glutenin OS=Triticum aestivum GN=Glu-A3 PE=4 SV=1	C3VN75_WHEAT (+3)	35 kDa	TRUE	0.00017	Big_0 low, Big_14 low, Big_21 high, Big_7 high	unknown	0	0	0	0	0	0	10	11	25	29	12	34
60	TRUE	Empty	Uncharacterized protein OS=Triticum aestivum GN=TRAES_3BF028000060CFD_c1 PE=3 SV=1	A0A077S298_WHEAT (+1)	18 kDa	TRUE	0.00031	Big_0 high, Big_14 low, Big_21 low, Big_7 low	unknown	50	25	37	9	2	0	0	0	1	0	0	0
61	TRUE	Empty	Chlorophyll a-b binding protein, chloroplastic OS=Triticum urartu GN=TRIUR3_18701 PE=3 SV=1	M7YH23_TRIUA (+1)	38 kDa		< 0.00010	Big_0 low, Big_14 high, Big_21 low, Big_7 high	unknown	0	0	0	21	24	19	0	0	1	25	10	18
62	TRUE	Empty	Uncharacterized protein OS=Triticum aestivum PE=3 SV=1	W5F095_WHEAT (+1)	24 kDa	TRUE	0.0021	Big_0 high, Big_14 low, Big_21 low, Big_7 low	unknown	31	29	30	20	4	1	0	0	0	10	0	9
63	TRUE	Empty	Photosystem I reaction center subunit II, chloroplastic OS=Triticum urartu GN=TRIUR3_29337 PE=4 SV=1	M7Z178_TRIUA	18 kDa		0.33	[]	unknown	17	7	12	6	15	0	1	1	9	16	7	16
64	TRUE	Empty	ADP,ATP carrier protein 1, mitochondrial OS=Triticum aestivum GN=ANT-G1 PE=3 SV=1	ADT1_WHEAT (+1)	36 kDa	TRUE	0.47	[]	unknown	0	0	0	2	13	24	5	2	12	8	24	6
65	TRUE	Empty	Uncharacterized protein OS=Triticum urartu PE=4 SV=1	T1MQT9_TRIUA	53 kDa	TRUE	0.044	Big_0 high, Big_14 low, Big_21 low, Big_7 low	unknown	20	11	15.5	9	8	0	0	0	7	12	2	16
66	TRUE	Empty	LMW-s KS2 OS=Triticum aestivum GN=KANS2 PE=2 SV=1	Q68AN2_WHEAT	39 kDa	TRUE	0.0043	Big_0 low, Big_14 low, Big_21 low, Big_7 high	unknown	0	0	0	0	0	0	0	3	13	23	15	38
67	TRUE	Empty	ATP synthase delta chain, chloroplastic OS=Aegilops tauschii GN=F775_06392 PE=3 SV=1	N1R5T6_AEGTA	18 kDa	TRUE	< 0.00010	Big_0 high, Big_14 low, Big_21 low, Big_7 low	unknown	42	30	36	10	0	0	0	0	4	0	1	0
68	TRUE	Empty	Heat shock cognate 70 kDa protein 1 OS=Triticum urartu GN=TRIUR3_20929 PE=3 SV=1	M7YZ91_TRIUA (+2)	84 kDa	TRUE	0.0074	Big_0 low, Big_14 high, Big_21 low, Big_7 high	unknown	0	0	0	8	18	11	1	0	5	20	8	19
69	TRUE	Empty	Uncharacterized protein OS=Triticum aestivum GN=TRAES_3BF044200210CFD_c1 PE=4 SV=1	W5D4R0_WHEAT	28 kDa	TRUE	0.0028	Big_0 low, Big_14 low, Big_21 high, Big_7 high	unknown	0	0	0	4	7	7	7	6	18	12	20	14
70	TRUE	Empty	Uncharacterized protein OS=Triticum aestivum PE=4 SV=1	W5GFX3_WHEAT (+1)	23 kDa		< 0.00010	Big_0 high, Big_14 low, Big_21 low, Big_7 low	unknown	36	27	32	10	5	2	0	0	5	2	0	2
71	TRUE	Empty	Malate dehydrogenase OS=Triticum aestivum PE=2 SV=1	A3KLL4_WHEAT (+1)	35 kDa		0.26	[]	unknown	0	0	0	3	8	12	0	2	15	12	31	14
72	TRUE	Empty	Ribosome-recycling factor, chloroplastic OS=Triticum urartu GN=TRIUR3_32329 PE=3 SV=1	M7YRR8_TRIUA (+2)	25 kDa		0.013	Big_0 high, Big_14 low, Big_21 low, Big_7 low	unknown	26	25	25	21	4	0	0	0	10	1	0	5
73	TRUE	Empty	Uncharacterized protein OS=Triticum aestivum PE=3 SV=1	W5F3P8_WHEAT	47 kDa	TRUE	0.0018	Big_0 low, Big_14 high, Big_21 low, Big_7 high	unknown	0	0	0	8	9	7	0	0	2	23	10	29
74	TRUE	Empty	Uncharacterized protein OS=Triticum aestivum PE=3 SV=1	W5H1S3_WHEAT	62 kDa		0.011	Big_0 low, Big_14 high, Big_21 low, Big_7 high	unknown	0	0	0	7	16	8	0	0	6	12	14	12
75	TRUE	Empty	Peptidyl-prolyl cis-trans isomerase OS=Triticum aestivum PE=2 SV=1	A7LM55_WHEAT (+1)	18 kDa		0.5	[]	unknown	3	11	7	5	10	6	6	4	8	10	11	16
76	TRUE	Empty	Chlorophyll a-b binding protein, chloroplastic OS=Triticum urartu GN=TRIUR3_18291 PE=3 SV=1	M8A6M9_TRIUA	29 kDa		0.0035	Big_0 low, Big_14 high, Big_21 low, Big_7 high	unknown	0	1	1	9	13	8	0	0	6	10	10	16
77	TRUE	Empty	Nucleoside diphosphate kinase OS=Triticum urartu GN=TRIUR3_24372 PE=3 SV=1	M8ARU5_TRIUA	17 kDa	TRUE	0.035	Big_0 low, Big_14 high, Big_21 low, Big_7 high	unknown	0	0	0	12	11	0	0	0	1	24	7	27
78	TRUE	Empty	Sucrose synthase OS=Triticum urartu GN=TRIUR3_12925 PE=3 SV=1	M8A0T7_TRIUA (+1)	93 kDa	TRUE	< 0.00010	Big_0 low, Big_14 low, Big_21 low, Big_7 high	unknown	0	0	0	0	0	2	0	0	0	25	18	25
79	TRUE	Empty	Cytochrome f OS=Triticum aestivum GN=petA PE=3 SV=3	CYF_WHEAT (+5)	35 kDa	TRUE	0.00033	Big_0 low, Big_14 low, Big_21 high, Big_7 low	unknown	2	4	3	8	3	4	7	10	15	12	10	13
80	TRUE	Empty	UTP--glucose-1-phosphate uridylyltransferase OS=Triticum urartu GN=TRIUR3_15167 PE=4 SV=1	M7YXN3_TRIUA	51 kDa		0.019	Big_0 low, Big_14 low, Big_21 low, Big_7 high	unknown	0	0	0	0	7	8	0	0	8	17	17	18
81	TRUE	Empty	Globulin 1 OS=Triticum aestivum PE=4 SV=1	Q0Q5D4_WHEAT (+1)	25 kDa	TRUE	0.004	Big_0 low, Big_14 low, Big_21 high, Big_7 high	unknown	0	0	0	0	0	0	4	10	18	16	8	22
82	TRUE	Empty	Cell division protease ftsH-like protein, chloroplastic OS=Aegilops tauschii GN=F775_28819 PE=3 SV=1	M8BVC8_AEGTA	72 kDa		< 0.00010	Big_0 low, Big_14 low, Big_21 high, Big_7 low	unknown	0	0	0	3	6	4	6	5	16	9	6	11
83	TRUE	Empty	ATP synthase subunit OS=Triticum aestivum PE=2 SV=1	D3K4D8_WHEAT (+1)	40 kDa		0.0067	Big_0 low, Big_14 low, Big_21 high, Big_7 low	unknown	0	1	1	8	9	5	4	9	19	8	14	11
84	TRUE	Empty	Uncharacterized protein OS=Triticum aestivum PE=4 SV=1	W5FDV7_WHEAT	25 kDa		0.46	[]	unknown	0	1	0	11	13	0	0	2	15	12	14	8
85	TRUE	Empty	Uncharacterized protein OS=Triticum aestivum PE=4 SV=1	W5HAX6_WHEAT	15 kDa	TRUE	0.00054	Big_0 high, Big_14 low, Big_21 low, Big_7 low	unknown	36	21	29	12	6	0	0	0	2	7	0	7
86	TRUE	Empty	Superoxide dismutase [Cu-Zn] OS=Triticum aestivum PE=2 SV=1	H9NAV6_WHEAT	15 kDa		< 0.00010	Big_0 high, Big_14 low, Big_21 low, Big_7 low	unknown	30	28	29	1	0	0	0	0	2	1	2	3
87	TRUE	Empty	Quinone oxidoreductase-like protein OS=Aegilops tauschii GN=F775_07275 PE=4 SV=1	M8AW52_AEGTA	32 kDa		0.0001	Big_0 high, Big_14 low, Big_21 low, Big_7 low	unknown	27	21	24	8	8	0	0	0	3	4	1	9
88	TRUE	Empty	20 kDa chaperonin, chloroplastic OS=Aegilops tauschii GN=F775_32594 PE=3 SV=1	M8AVR4_AEGTA (+2)	26 kDa	TRUE	< 0.00010	Big_0 high, Big_14 low, Big_21 low, Big_7 low	unknown	34	39	37	6	0	0	0	0	0	0	0	0
89	TRUE	Empty	Triosephosphate isomerase, chloroplastic OS=Triticum urartu GN=TRIUR3_08309 PE=3 SV=1	M7Z1M4_TRIUA (+3)	30 kDa	TRUE	0.0077	Big_0 low, Big_14 high, Big_21 low, Big_7 high	unknown	0	0	0	11	16	13	0	0	8	12	4	12
90	TRUE	Empty	Serpin 1 OS=Triticum aestivum GN=SER1 PE=2 SV=1	C0LF30_WHEAT (+3)	43 kDa	TRUE	0.00083	Big_0 low, Big_14 low, Big_21 low, Big_7 high	unknown	0	0	0	0	0	0	0	2	10	26	16	22
91	TRUE	Empty	31 kDa ribonucleoprotein, chloroplastic OS=Triticum urartu GN=TRIUR3_25560 PE=4 SV=1	M7ZVH4_TRIUA (+2)	24 kDa	TRUE	< 0.00010	Big_0 high, Big_14 low, Big_21 low, Big_7 low	unknown	39	29	34	5	0	0	0	0	0	0	0	0
92	TRUE	Empty	Cp31BHv (Fragment) OS=Triticum aestivum PE=2 SV=1	C3V134_WHEAT	19 kDa	TRUE	0.0018	Big_0 high, Big_14 low, Big_21 low, Big_7 low	unknown	30	18	24	13	6	0	0	0	5	6	1	6
93	TRUE	Empty	Adenosine kinase 2 OS=Aegilops tauschii GN=F775_30330 PE=4 SV=1	M8C7D4_AEGTA	37 kDa	TRUE	0.0048	Big_0 low, Big_14 high, Big_21 low, Big_7 high	unknown	0	0	0	10	13	11	0	0	2	14	21	12
94	TRUE	Empty	Catalase (Fragment) OS=Triticum aestivum PE=2 SV=1	A0A0A7MA13_WHEAT (+3)	57 kDa	TRUE	0.0072	Big_0 low, Big_14 low, Big_21 high, Big_7 low	unknown	0	0	0	8	13	9	10	8	14	7	7	5
95	TRUE	Empty	Gamma-gliadin OS=Triticum turgidum GN=qp113 PE=4 SV=1	B6UKL5_TRITU	30 kDa	TRUE	< 0.00010	Big_0 low, Big_14 low, Big_21 high, Big_7 low	unknown	0	0	0	0	0	0	6	7	25	8	11	14
96	TRUE	Empty	Peptidyl-prolyl cis-trans isomerase CYP38, chloroplastic OS=Triticum urartu GN=TRIUR3_21454 PE=4 SV=1	M7ZGH6_TRIUA (+4)	46 kDa		< 0.00010	Big_0 high, Big_14 low, Big_21 low, Big_7 low	unknown	36	23	30	8	0	0	0	0	0	0	0	2
97	TRUE	Empty	Photosystem 1 subunit 5 OS=Triticum aestivum GN=pssv-1B PE=4 SV=1	Q2L3V4_WHEAT	15 kDa		0.39	[]	unknown	0	0	0	12	3	4	4	0	3	12	6	11
98	TRUE	Empty	Uncharacterized protein OS=Triticum aestivum PE=4 SV=1	W5DNR0_WHEAT	42 kDa	TRUE	0.0017	Big_0 high, Big_14 low, Big_21 low, Big_7 low	unknown	18	14	16	10	10	0	0	0	0	5	0	3
99	TRUE	Empty	Actin-1 OS=Aegilops tauschii GN=F775_26523 PE=3 SV=1	M8CE78_AEGTA	38 kDa		0.063	[]	unknown	0	0	0	8	8	17	0	0	3	7	10	4
100	TRUE	Empty	Plastocyanin OS=Triticum aestivum PE=3 SV=1	W5DL22_WHEAT	16 kDa	TRUE	0.013	Big_0 high, Big_14 low, Big_21 low, Big_7 low	unknown	33	10	22	6	1	0	0	0	0	1	0	4
101	TRUE	Empty	Alpha-amylase inhibitor 0.19 OS=Triticum aestivum PE=1 SV=1	IAA1_WHEAT (+4)	13 kDa	TRUE	0.13	[]	unknown	0	0	0	0	0	0	0	0	21	31	8	24
102	TRUE	Empty	5-methyltetrahydropteroyltriglutamate--homocysteine methyltransferase OS=Triticum urartu GN=TRIUR3_07672 PE=3 SV=1	M7ZHT1_TRIUA	85 kDa	TRUE	0.25	[]	unknown	0	0	0	0	9	7	1	0	3	12	6	3
103	TRUE	Empty	Uncharacterized protein OS=Triticum urartu GN=TRIUR3_14987 PE=4 SV=1	M7ZIY8_TRIUA	27 kDa	TRUE	0.0067	Big_0 high, Big_14 low, Big_21 low, Big_7 low	unknown	19	15	17	14	0	0	0	0	1	0	0	1
104	TRUE	Empty	Oryzain alpha chain OS=Aegilops tauschii GN=F775_27097 PE=3 SV=1	M8C5I7_AEGTA (+3)	51 kDa		0.0081	Big_0 low, Big_14 low, Big_21 high, Big_7 low	unknown	3	2	2.5	7	8	3	11	8	15	4	2	5
105	TRUE	Empty	Single-stranded nucleic acid binding protein OS=Triticum aestivum GN=whGRP-1 PE=2 SV=1	Q41518_WHEAT	16 kDa		0.0045	Big_0 high, Big_14 low, Big_21 low, Big_7 low	unknown	23	10	17	5	1	0	0	0	4	4	4	8
106	TRUE	Empty	Uncharacterized protein OS=Triticum aestivum PE=4 SV=1	W5G736_WHEAT	32 kDa		< 0.00010	Big_0 high, Big_14 low, Big_21 low, Big_7 low	unknown	24	21	23	3	0	0	0	0	0	0	0	0
107	TRUE	Empty	Glycine cleavage system H protein, mitochondrial OS=Triticum urartu GN=TRIUR3_12946 PE=3 SV=1	M7Z6F5_TRIUA	17 kDa	TRUE	< 0.00010	Big_0 high, Big_14 low, Big_21 low, Big_7 low	unknown	30	21	26	7	5	3	0	0	0	3	0	5
108	TRUE	Empty	Glutamine synthetase OS=Triticum aestivum GN=GS2 PE=3 SV=1	C7DPL0_WHEAT (+3)	47 kDa		0.058	[]	unknown	0	0	0	5	14	17	1	0	3	9	8	4
109	TRUE	Empty	Peroxiredoxin Q, chloroplastic OS=Aegilops tauschii GN=F775_32450 PE=4 SV=1	M8CFS7_AEGTA (+2)	46 kDa		0.0015	Big_0 high, Big_14 low, Big_21 low, Big_7 low	unknown	27	14	21	1	4	0	0	0	8	5	1	3
110	TRUE	Empty	Glyceraldehyde-3-phosphate dehydrogenase OS=Triticum aestivum GN=GAPC PE=2 SV=1	A5YVV3_WHEAT	37 kDa	TRUE	0.0076	Big_0 low, Big_14 high, Big_21 low, Big_7 high	unknown	2	0	1	4	1	3	0	0	1	13	11	14
111	TRUE	Empty	Putative L-ascorbate peroxidase, chloroplastic OS=Aegilops tauschii GN=F775_29816 PE=3 SV=1	M8BMC6_AEGTA	57 kDa	TRUE	0.067	[]	unknown	0	0	0	11	14	3	0	0	3	13	1	10
112	TRUE	Empty	Harpin binding protein 1 OS=Triticum aestivum GN=HrBP1-2 PE=2 SV=1	Q5QJA5_WHEAT (+1)	29 kDa		0.066	[]	unknown	12	2	7	2	1	0	2	4	9	3	6	7
113	TRUE	Empty	Triticin OS=Triticum aestivum PE=4 SV=1	B2CGM6_WHEAT (+1)	65 kDa		0.14	[]	unknown	0	0	0	0	0	0	4	11	6	4	19	4
114	TRUE	Empty	Putative photosystem i subunit n (Fragment) OS=Triticum monococcum subsp. aegilopoides PE=4 SV=1	A0A0M4FPU3_TRIMO (+4)	8 kDa		0.011	Big_0 high, Big_14 low, Big_21 high, Big_7 low	unknown	10	18	14	8	7	3	4	4	10	3	1	0
115	TRUE	Empty	Non-specific lipid-transfer protein OS=Triticum aestivum PE=2 SV=1	A4GU98_WHEAT (+4)	11 kDa	TRUE	0.044	Big_0 high, Big_14 low, Big_21 low, Big_7 low	unknown	13	24	18	13	5	0	0	0	11	0	0	1
116	TRUE	Empty	Fructose-bisphosphate aldolase, cytoplasmic isozyme 1 OS=Triticum urartu GN=TRIUR3_09302 PE=4 SV=1	M7YRV7_TRIUA	69 kDa	TRUE	0.082	[]	unknown	1	0	0	5	14	15	0	0	9	12	9	7
117	TRUE	Empty	ATP synthase subunit b', chloroplastic OS=Triticum urartu GN=TRIUR3_26770 PE=3 SV=1	M8A5T6_TRIUA (+4)	13 kDa		0.18	[]	unknown	20	6	13	14	5	0	0	0	7	2	0	7
118	TRUE	Empty	Glutathione S-transferase DHAR2 OS=Triticum urartu GN=TRIUR3_18522 PE=4 SV=1	M7ZKX9_TRIUA	45 kDa	TRUE	0.6	[]	unknown	7	3	5	26	2	0	0	0	0	16	1	10
119	TRUE	Empty	Uncharacterized protein OS=Aegilops tauschii GN=F775_05411 PE=4 SV=1	M8C1L3_AEGTA	31 kDa	TRUE	0.39	[]	unknown	0	0	0	0	10	5	0	0	6	3	4	8
120	TRUE	Empty	60S ribosomal protein L12 OS=Triticum urartu GN=TRIUR3_08832 PE=3 SV=1	M8AHA0_TRIUA (+1)	18 kDa		0.44	[]	unknown	12	2	7	3	7	0	0	0	4	10	0	6
121	TRUE	Empty	Photosystem II protein D1 OS=Triticum aestivum GN=psbA PE=3 SV=2	PSBA_WHEAT (+1)	39 kDa		0.11	[]	unknown	0	0	0	3	8	5	0	0	7	10	12	6
122	TRUE	Empty	Superoxide dismutase [Cu-Zn] OS=Triticum aestivum GN=SOD1.2 PE=2 SV=1	O24400_WHEAT	20 kDa	TRUE	0.0024	Big_0 high, Big_14 low, Big_21 low, Big_7 low	unknown	15	21	18	9	2	0	0	0	0	1	0	0
123	TRUE	Empty	Chlorophyll a-b binding protein, chloroplastic OS=Triticum urartu GN=TRIUR3_24266 PE=3 SV=1	M7YHT1_TRIUA (+2)	28 kDa	TRUE	0.041	Big_0 low, Big_14 high, Big_21 low, Big_7 high	unknown	0	0	0	3	9	4	0	0	0	9	1	5
124	TRUE	Empty	Globulin-3A OS=Triticum aestivum GN=Glo-3A PE=2 SV=1	I6QQ39_WHEAT	66 kDa	TRUE	0.0011	Big_0 low, Big_14 low, Big_21 high, Big_7 low	unknown	0	0	0	0	0	0	3	7	20	7	5	6
125	TRUE	Empty	Uncharacterized protein OS=Triticum urartu GN=TRIUR3_27117 PE=3 SV=1	M8AJF1_TRIUA (+2)	26 kDa		0.28	[]	unknown	1	0	1	9	7	0	0	0	3	0	2	4
126	TRUE	Empty	Pyruvate, phosphate dikinase 1, chloroplastic OS=Aegilops tauschii GN=F775_06139 PE=4 SV=1	M8BLL3_AEGTA	140 kDa		0.22	[]	unknown	0	0	0	0	0	0	0	0	7	7	30	7
127	TRUE	Empty	High molecular weight glutenin subunit 1Dy3 OS=Triticum aestivum PE=4 SV=1	A0A0K0KDM6_WHEAT	85 kDa	TRUE	0.0097	Big_0 low, Big_14 low, Big_21 low, Big_7 high	unknown	0	0	0	0	0	0	0	0	12	22	12	20
128	TRUE	Empty	Putative ribose-5-phosphate isomerase OS=Triticum urartu GN=TRIUR3_35022 PE=4 SV=1	M7ZRX4_TRIUA (+2)	22 kDa	TRUE	< 0.00010	Big_0 high, Big_14 low, Big_21 low, Big_7 low	unknown	15	14	15	7	7	5	0	0	1	3	4	3
129	TRUE	Empty	Uncharacterized protein OS=Aegilops tauschii GN=F775_32379 PE=4 SV=1	R7W486_AEGTA	31 kDa		0.52	[]	unknown	9	5	7	12	4	0	0	0	7	7	8	8
130	TRUE	Empty	ATP synthase subunit d, mitochondrial OS=Triticum urartu GN=TRIUR3_34657 PE=4 SV=1	M7YU16_TRIUA (+3)	20 kDa		0.00032	Big_0 high, Big_14 low, Big_21 low, Big_7 low	unknown	26	19	22	12	2	0	0	0	0	0	0	0
131	TRUE	Empty	Group3 late embryogenesis abundant protein OS=Triticum aestivum GN=Wrab17 PE=4 SV=1	A7VL25_WHEAT	18 kDa	TRUE	< 0.00010	Big_0 high, Big_14 low, Big_21 low, Big_7 low	unknown	21	17	19	1	0	0	0	0	0	0	0	0
132	TRUE	Empty	Uncharacterized protein OS=Triticum urartu GN=TRIUR3_20511 PE=3 SV=1	M8A7G5_TRIUA (+3)	74 kDa		0.32	[]	unknown	0	0	0	2	7	5	1	2	19	4	9	4
133	TRUE	Empty	Aminomethyltransferase OS=Aegilops tauschii GN=F775_28271 PE=3 SV=1	M8AUI2_AEGTA	39 kDa		0.041	Big_0 low, Big_14 low, Big_21 high, Big_7 low	unknown	0	0	0	0	9	4	6	9	7	5	8	4
134	TRUE	Empty	Serine--glyoxylate aminotransferase OS=Triticum urartu GN=TRIUR3_31087 PE=3 SV=1	M8ANW8_TRIUA	44 kDa		0.048	Big_0 low, Big_14 high, Big_21 low, Big_7 low	unknown	0	0	0	3	16	10	0	0	3	4	5	1
135	TRUE	Empty	Uncharacterized protein OS=Triticum aestivum GN=TRAES_3BF092100100CFD_c1 PE=3 SV=1	A0A077S2R7_WHEAT	111 kDa		0.26	[]	unknown	0	0	0	3	6	17	0	0	2	5	11	2
136	TRUE	Empty	Uncharacterized protein OS=Triticum urartu GN=TRIUR3_35285 PE=4 SV=1	M7Z647_TRIUA	71 kDa		0.47	[]	unknown	0	0	0	6	6	0	0	0	7	8	2	7
137	TRUE	Empty	Uncharacterized protein OS=Triticum aestivum PE=3 SV=1	W5C595_WHEAT	41 kDa	TRUE	0.062	[]	unknown	2	0	1	7	6	13	0	0	0	9	0	7
138	TRUE	Empty	Uncharacterized protein OS=Triticum aestivum PE=4 SV=1	W5A2K2_WHEAT	38 kDa		0.68	[]	unknown	0	0	0	1	2	0	0	0	8	5	0	5
139	TRUE	Empty	Uncharacterized protein OS=Triticum aestivum PE=3 SV=1	W5C8D1_WHEAT (+1)	23 kDa	TRUE	0.0046	Big_0 high, Big_14 low, Big_21 low, Big_7 low	unknown	14	12	13	10	3	0	0	0	2	4	0	1
140	TRUE	Empty	Photosystem I P700 chlorophyll a apoprotein A1 OS=Triticum turgidum GN=psaA PE=3 SV=1	A0A075VUR9_TRITU (+24)	83 kDa		0.56	[]	unknown	0	0	0	0	0	5	10	1	0	1	8	1
141	TRUE	Empty	Non-specific lipid-transfer protein OS=Triticum urartu GN=TRIUR3_18740 PE=3 SV=1	M7YJJ9_TRIUA	12 kDa		0.025	Big_0 high, Big_14 low, Big_21 low, Big_7 low	unknown	11	19	15	11	4	0	0	0	6	0	0	0
142	TRUE	Empty	Salt tolerant protein OS=Triticum aestivum GN=SI PE=2 SV=1	Q0IJ88_WHEAT (+1)	17 kDa		0.088	[]	unknown	3	0	2	5	1	0	0	0	0	13	2	16
143	TRUE	Empty	Uncharacterized protein OS=Triticum aestivum PE=3 SV=1	A0A096UKU5_WHEAT	11 kDa	TRUE	0.17	[]	unknown	15	5	10	13	0	0	0	0	0	4	1	6
144	TRUE	Empty	Chloroplast inositol phosphatase-like protein OS=Triticum aestivum PE=2 SV=1	Q5XUV3_WHEAT (+1)	32 kDa	TRUE	0.19	[]	unknown	0	0	0	19	13	0	0	0	3	5	0	6
145	TRUE	Empty	Uncharacterized protein OS=Triticum aestivum PE=4 SV=1	W5F443_WHEAT	24 kDa		0.0078	Big_0 high, Big_14 high, Big_21 low, Big_7 high	unknown	8	5	7	5	4	3	0	0	1	9	2	8
146	TRUE	Empty	Uncharacterized protein OS=Aegilops tauschii GN=F775_27291 PE=4 SV=1	M8CU50_AEGTA	32 kDa		0.0081	Big_0 low, Big_14 low, Big_21 high, Big_7 low	unknown	0	0	0	0	0	0	7	12	12	4	8	2
147	TRUE	Empty	60S acidic ribosomal protein P0 OS=Aegilops tauschii GN=F775_28558 PE=3 SV=1	N1QYE3_AEGTA	35 kDa		0.032	Big_0 low, Big_14 high, Big_21 low, Big_7 high	unknown	0	0	0	5	7	1	0	0	2	8	11	6
148	TRUE	Empty	Uncharacterized protein OS=Triticum aestivum PE=4 SV=1	W5HM46_WHEAT (+1)	27 kDa		0.37	[]	unknown	1	0	1	10	4	0	0	0	1	6	0	4
149	TRUE	Empty	Uncharacterized protein OS=Aegilops tauschii GN=F775_04480 PE=4 SV=1	M8BDP7_AEGTA	26 kDa		0.036	Big_0 high, Big_14 low, Big_21 low, Big_7 low	unknown	6	16	11	1	3	2	0	0	1	2	4	3
150	TRUE	Empty	Eukaryotic translation initiation factor 2 subunit beta OS=Triticum urartu GN=TRIUR3_32690 PE=3 SV=1	M8AER1_TRIUA	46 kDa	TRUE	0.00039	Big_0 high, Big_14 low, Big_21 low, Big_7 low	unknown	10	11	11	3	3	0	0	0	3	0	0	1
151	TRUE	Empty	Uncharacterized protein OS=Triticum aestivum PE=4 SV=1	A0A096ULI5_WHEAT	40 kDa	TRUE	0.42	[]	unknown	0	0	0	5	6	2	0	0	9	0	7	6
152	TRUE	Empty	Elongation factor 2 OS=Triticum urartu GN=TRIUR3_21839 PE=4 SV=1	M7Z1I6_TRIUA (+5)	94 kDa		0.18	[]	unknown	0	0	0	0	2	6	0	0	0	5	7	3
153	TRUE	Empty	Cysteine synthase OS=Triticum turgidum subsp. durum GN=OASTL2 PE=2 SV=1	M9T150_TRITD	34 kDa	TRUE	0.34	[]	unknown	1	5	3	0	1	0	0	0	7	3	7	8
154	TRUE	Empty	Nucleoside diphosphate kinase OS=Aegilops tauschii GN=F775_27324 PE=3 SV=1	M8ARH9_AEGTA	39 kDa		0.27	[]	unknown	0	0	0	6	5	0	0	0	4	4	8	4
155	TRUE	Empty	Uncharacterized protein OS=Triticum urartu PE=4 SV=1	T1MQ83_TRIUA	11 kDa	TRUE	0.0016	Big_0 high, Big_14 low, Big_21 low, Big_7 low	unknown	17	9	13	3	0	0	0	0	0	0	0	8
156	TRUE	Empty	Glucose-1-phosphate adenylyltransferase OS=Triticum aestivum PE=2 SV=1	C0KWE8_WHEAT (+4)	56 kDa		0.02	Big_0 low, Big_14 low, Big_21 low, Big_7 high	unknown	0	0	0	0	3	0	0	0	5	12	13	7
157	TRUE	Empty	Ferredoxin--NADP reductase OS=Triticum aestivum PE=3 SV=1	W5HFX6_WHEAT	28 kDa	TRUE	0.13	[]	unknown	0	0	0	1	2	3	0	0	5	7	9	4
158	TRUE	Empty	Uncharacterized protein OS=Triticum urartu GN=TRIUR3_14708 PE=4 SV=1	M8A2R3_TRIUA (+2)	42 kDa		0.016	Big_0 low, Big_14 low, Big_21 low, Big_7 high	unknown	0	0	0	0	1	1	0	0	0	8	12	5
159	TRUE	Empty	Tubulin alpha-3 chain OS=Triticum urartu GN=TRIUR3_05802 PE=3 SV=1	M7Z787_TRIUA (+6)	50 kDa	TRUE	0.017	Big_0 low, Big_14 high, Big_21 low, Big_7 high	unknown	0	0	0	2	5	6	0	0	0	5	5	4
160	TRUE	Empty	Heat shock protein 81-3 OS=Triticum urartu GN=Hsp90.3-A1 PE=3 SV=1	F4Y5A9_TRIUA (+2)	80 kDa	TRUE	0.0012	Big_0 low, Big_14 low, Big_21 low, Big_7 high	unknown	0	0	0	0	2	1	0	0	1	9	10	7
161	TRUE	Empty	Cytochrome b559 subunit alpha OS=Triticum aestivum PE=3 SV=1	W5BQX3_WHEAT	9 kDa	TRUE	0.4	[]	unknown	1	0	0.5	1	3	4	2	0	4	4	7	5
162	TRUE	Empty	Histone H4 OS=Triticum urartu GN=TRIUR3_00190 PE=3 SV=1	M8A374_TRIUA	11 kDa	TRUE	0.0092	Big_0 low, Big_14 low, Big_21 high, Big_7 low	unknown	4	4	4	0	0	1	7	8	12	0	4	0
163	TRUE	Empty	Translationally-controlled tumor protein homolog OS=Triticum aestivum GN=TCTP PE=2 SV=1	TCTP_WHEAT	19 kDa	TRUE	0.36	[]	unknown	3	0	2	10	5	0	0	0	0	7	0	7
164	TRUE	Empty	Alpha-gliadin OS=Triticum aestivum GN=gli-2 PE=4 SV=1	K7XE90_WHEAT	33 kDa	TRUE	0.57	[]	unknown	0	0	0	0	0	0	0	0	19	2	1	5
165	TRUE	Empty	Uncharacterized protein OS=Triticum urartu GN=TRIUR3_22814 PE=4 SV=1	M7ZNQ9_TRIUA	33 kDa	TRUE	< 0.00010	Big_0 high, Big_14 low, Big_21 low, Big_7 low	unknown	16	10	13	0	0	0	0	0	0	0	0	0
166	TRUE	Empty	60S acidic ribosomal protein P1 OS=Triticum urartu GN=TRIUR3_11987 PE=3 SV=1	M7YAR9_TRIUA	11 kDa		0.031	Big_0 high, Big_14 low, Big_21 low, Big_7 low	unknown	7	6	6	7	4	0	0	0	0	3	0	5
167	TRUE	Empty	Non-specific lipid-transfer protein OS=Aegilops tauschii GN=F775_29280 PE=3 SV=1	M8D225_AEGTA	11 kDa	TRUE	0.22	[]	unknown	4	12	8	11	0	0	0	0	4	0	0	1
168	TRUE	Empty	30S ribosomal protein 2, chloroplastic OS=Aegilops tauschii GN=F775_28246 PE=4 SV=1	M8BN30_AEGTA (+1)	20 kDa		0.001	Big_0 high, Big_14 low, Big_21 low, Big_7 low	unknown	19	8	14	0	0	0	0	0	0	2	0	0
169	TRUE	Empty	Glycerate dehydrogenase OS=Triticum urartu GN=TRIUR3_20270 PE=3 SV=1	M7YFR4_TRIUA (+4)	36 kDa		0.35	[]	unknown	0	0	0	6	9	0	0	0	4	5	0	5
170	TRUE	Empty	Uncharacterized protein OS=Triticum aestivum PE=4 SV=1	A0A0C4BJ82_WHEAT (+2)	13 kDa		< 0.00010	Big_0 high, Big_14 low, Big_21 low, Big_7 low	unknown	16	16	16	0	0	0	0	0	0	0	0	0
171	TRUE	Empty	Sucrose synthase OS=Aegilops tauschii GN=F775_26527 PE=3 SV=1	N1R4I4_AEGTA (+2)	94 kDa	TRUE	0.00095	Big_0 low, Big_14 low, Big_21 low, Big_7 high	unknown	0	0	0	0	1	2	0	0	2	7	10	5
172	TRUE	Empty	Non-specific lipid-transfer protein (Fragment) OS=Triticum aestivum GN=ltp130 PE=2 SV=1	D2T2K0_WHEAT (+5)	9 kDa		0.45	[]	unknown	4	5	5	21	1	0	0	0	0	0	0	0
173	TRUE	Empty	Avenin-like b3 OS=Triticum aestivum PE=2 SV=1	AVLB3_WHEAT (+15)	32 kDa	TRUE	0.0038	Big_0 low, Big_14 low, Big_21 high, Big_7 high	unknown	0	0	0	0	0	0	1	3	7	7	6	5
174	TRUE	Empty	Uncharacterized protein OS=Aegilops tauschii GN=F775_29168 PE=4 SV=1	M8BNU5_AEGTA	91 kDa	TRUE	< 0.00010	Big_0 high, Big_14 low, Big_21 low, Big_7 low	unknown	14	17	16	0	0	0	0	0	0	0	0	0
175	TRUE	Empty	Uncharacterized protein OS=Triticum aestivum PE=4 SV=1	W5BN46_WHEAT	18 kDa	TRUE	< 0.00010	Big_0 high, Big_14 low, Big_21 low, Big_7 low	unknown	16	12	14	0	0	0	0	0	0	0	0	0
176	TRUE	Empty	Malate dehydrogenase OS=Triticum aestivum PE=3 SV=1	A0A096UKG6_WHEAT	36 kDa		0.18	[]	unknown	7	2	5	2	3	3	0	0	3	3	4	3
177	TRUE	Empty	Plastocyanin OS=Aegilops tauschii GN=F775_26065 PE=3 SV=1	M8C4F9_AEGTA	10 kDa	TRUE	0.044	Big_0 high, Big_14 low, Big_21 low, Big_7 low	unknown	22	4	13	0	0	0	0	0	0	0	0	0
178	TRUE	Empty	Stromal 70 kDa heat shock-related protein, chloroplastic OS=Aegilops tauschii GN=F775_29881 PE=3 SV=1	N1QXI7_AEGTA	73 kDa	TRUE	0.24	[]	unknown	2	7	5	0	1	0	0	0	5	2	0	4
179	TRUE	Empty	Uncharacterized protein OS=Triticum aestivum PE=4 SV=1	W5DJR4_WHEAT	15 kDa	TRUE	0.093	[]	unknown	9	6	8	7	0	0	0	0	2	1	0	1
180	TRUE	Empty	PsbP-like protein 1, chloroplastic OS=Aegilops tauschii GN=F775_30938 PE=4 SV=1	R7VZH9_AEGTA (+2)	23 kDa		0.021	Big_0 high, Big_14 low, Big_21 low, Big_7 low	unknown	11	3	7	2	0	0	0	0	1	0	0	1
181	TRUE	Empty	Thioredoxin-X, chloroplastic OS=Aegilops tauschii GN=F775_13833 PE=4 SV=1	R7WDU4_AEGTA	11 kDa		< 0.00010	Big_0 high, Big_14 low, Big_21 low, Big_7 low	unknown	16	11	14	2	0	0	0	0	0	0	0	0
182	TRUE	Empty	Cytochrome b6 OS=Triticum aestivum GN=petB PE=3 SV=1	A0A075TNN5_WHEAT (+27)	24 kDa		0.026	Big_0 low, Big_14 high, Big_21 low, Big_7 low	unknown	0	0	0	4	7	9	0	0	3	2	3	3
183	TRUE	Empty	Adenylate kinase A OS=Aegilops tauschii GN=F775_10181 PE=3 SV=1	M8CA41_AEGTA (+2)	26 kDa		0.048	Big_0 high, Big_14 low, Big_21 low, Big_7 low	unknown	7	11	9	10	0	0	0	0	0	0	0	0
184	TRUE	Empty	Uncharacterized protein OS=Triticum aestivum PE=3 SV=1	W5DTT3_WHEAT (+2)	62 kDa	TRUE	0.015	Big_0 low, Big_14 high, Big_21 low, Big_7 high	unknown	0	0	0	2	2	0	0	0	0	8	6	7
185	TRUE	Empty	Uncharacterized protein OS=Aegilops tauschii GN=F775_07715 PE=4 SV=1	R7W911_AEGTA (+1)	19 kDa		0.00021	Big_0 high, Big_14 low, Big_21 low, Big_7 low	unknown	8	10	9	2	0	0	0	0	0	0	0	0
186	TRUE	Empty	Phosphoglucomutase, cytoplasmic OS=Triticum urartu GN=TRIUR3_18164 PE=3 SV=1	M7YFC9_TRIUA (+5)	64 kDa		0.45	[]	unknown	0	0	0	0	2	0	0	0	5	5	0	8
187	TRUE	Empty	ADP-glucose brittle-1 transporter OS=Triticum aestivum PE=3 SV=1	D0EY60_WHEAT	46 kDa		0.018	Big_0 low, Big_14 low, Big_21 low, Big_7 high	unknown	0	0	0	0	0	0	0	0	0	6	10	4
188	TRUE	Empty	Uncharacterized protein OS=Triticum aestivum PE=4 SV=1	W5FIP7_WHEAT	44 kDa		0.35	[]	unknown	0	0	0	0	3	0	0	0	6	3	7	4
189	TRUE	Empty	Putative plastid-lipid-associated protein 13, chloroplastic OS=Triticum urartu GN=TRIUR3_18802 PE=4 SV=1	M7ZV39_TRIUA (+3)	30 kDa		0.39	[]	unknown	0	0	0	2	8	0	0	0	1	3	0	3
190	TRUE	Empty	Uncharacterized protein OS=Aegilops tauschii GN=F775_07994 PE=4 SV=1	M8B6Q5_AEGTA	48 kDa		0.01	Big_0 high, Big_14 low, Big_21 low, Big_7 low	unknown	4	9	7	0	0	0	0	0	0	0	0	0
191	TRUE	Empty	Uncharacterized protein OS=Triticum aestivum PE=4 SV=1	W5A6H1_WHEAT	9 kDa		0.00022	Big_0 high, Big_14 low, Big_21 low, Big_7 low	unknown	6	8	7	0	0	0	0	0	0	0	0	0
192	TRUE	Empty	Non-specific lipid-transfer protein OS=Triticum aestivum GN=ltp9.5 PE=2 SV=1	Q5NE33_WHEAT	11 kDa		0.22	[]	unknown	0	14	7	0	0	0	0	0	0	0	0	0
193	TRUE	Empty	Ketol-acid reductoisomerase, chloroplastic OS=Aegilops tauschii GN=F775_30375 PE=4 SV=1	M8BE45_AEGTA	59 kDa		0.047	Big_0 low, Big_14 low, Big_21 low, Big_7 high	unknown	0	0	0	0	2	2	0	0	0	6	7	2
194	TRUE	Empty	Alanine aminotransferase 2 OS=Triticum urartu GN=TRIUR3_23427 PE=4 SV=1	M7YGL9_TRIUA	57 kDa		0.34	[]	unknown	0	0	0	0	1	0	0	0	5	1	9	4
195	TRUE	Empty	Ran-binding protein 1-like protein c OS=Triticum urartu GN=TRIUR3_16415 PE=4 SV=1	M8A713_TRIUA (+3)	22 kDa		0.0055	Big_0 high, Big_14 low, Big_21 low, Big_7 low	unknown	7	4	6	4	0	0	0	0	0	0	0	0
196	TRUE	Empty	Gamma-gliadin OS=Triticum aestivum PE=4 SV=1	R9XUT4_WHEAT	37 kDa	TRUE	0.09	[]	unknown	0	0	0	0	0	0	1	2	15	0	0	1
197	TRUE	Empty	Serpin-Z2B OS=Aegilops tauschii GN=F775_31319 PE=3 SV=1	M8C2Y1_AEGTA (+1)	43 kDa	TRUE	0.02	Big_0 low, Big_14 low, Big_21 low, Big_7 high	unknown	0	0	0	0	0	0	0	0	0	9	2	8
198	TRUE	Empty	Uncharacterized protein OS=Aegilops tauschii GN=F775_32096 PE=4 SV=1	M8B7A5_AEGTA (+1)	37 kDa	TRUE	< 0.00010	Big_0 high, Big_14 low, Big_21 low, Big_7 low	unknown	9	7	8	0	0	0	0	0	0	0	0	0
199	TRUE	Empty	Heat shock cognate 70 kDa protein 4 OS=Triticum urartu GN=TRIUR3_18140 PE=3 SV=1	M8A8P8_TRIUA (+1)	71 kDa	TRUE	0.1	[]	unknown	0	0	0	0	0	0	0	0	4	5	2	7
200	TRUE	Empty	Serpin-Z2A OS=Triticum aestivum PE=1 SV=1	SPZ2A_WHEAT	43 kDa	TRUE	0.00021	Big_0 low, Big_14 low, Big_21 low, Big_7 high	unknown	0	0	0	0	0	0	0	0	0	10	5	5
201	TRUE	Empty	Putative calcium-binding protein CML7 OS=Aegilops tauschii GN=F775_32211 PE=4 SV=1	N1R2S0_AEGTA	17 kDa		0.00074	Big_0 high, Big_14 low, Big_21 low, Big_7 low	unknown	6	7	6	3	0	0	0	0	0	0	0	0
202	TRUE	Empty	50S ribosomal protein L9, chloroplastic OS=Triticum aestivum GN=RPL9 PE=2 SV=1	RK9_WHEAT (+2)	22 kDa	TRUE	0.00013	Big_0 high, Big_14 low, Big_21 low, Big_7 low	unknown	10	5	7	0	0	0	0	0	0	0	0	0
203	TRUE	Empty	70 kDa heat shock protein OS=Triticum aestivum PE=2 SV=1	C7ENF7_WHEAT	74 kDa	TRUE	0.00088	Big_0 high, Big_14 low, Big_21 low, Big_7 low	unknown	5	6	6	0	0	0	0	0	0	0	0	2
204	TRUE	Empty	Glutelin type-A 1 OS=Triticum urartu GN=TRIUR3_18523 PE=4 SV=1	M7Z0L4_TRIUA (+5)	33 kDa		0.3	[]	unknown	0	0	0	0	0	0	0	0	1	2	6	0
205	TRUE	Empty	Uncharacterized protein OS=Triticum aestivum PE=4 SV=1	W5HCY0_WHEAT	26 kDa		< 0.00010	Big_0 high, Big_14 low, Big_21 low, Big_7 low	unknown	10	7	8	0	0	0	0	0	1	2	0	0
206	TRUE	Empty	ABC transporter permease OS=Pseudomonas stutzeri GN=UF78_10090 PE=3 SV=1	A0A0D9ASU7_PSEST-DECOY	?		0.11	[]	unknown	0	0	0	0	0	0	2	0	4	0	0	0
207	TRUE	Empty	Xylanase inhibitor protein I OS=Triticum aestivum PE=2 SV=1	D3JUT3_WHEAT (+1)	33 kDa		0.15	[]	unknown	0	0	0	0	0	0	0	2	12	0	0	0
208	TRUE	Empty	Malate dehydrogenase OS=Aegilops tauschii GN=F775_30777 PE=3 SV=1	R7W1Q1_AEGTA (+1)	35 kDa	TRUE	0.6	[]	unknown	0	0	0	0	1	0	0	0	5	1	5	1
209	TRUE	Empty	GrpE protein homolog OS=Triticum urartu GN=TRIUR3_22645 PE=3 SV=1	M7YMQ8_TRIUA (+4)	26 kDa		< 0.00010	Big_0 high, Big_14 low, Big_21 low, Big_7 low	unknown	7	5	6	2	0	0	0	0	0	0	0	0
210	TRUE	Empty	Peroxisomal multifunctional enzyme type 2 OS=Triticum urartu GN=TRIUR3_06444 PE=4 SV=1	M7Z3P0_TRIUA	13 kDa		0.024	Big_0 high, Big_14 low, Big_21 low, Big_7 low	unknown	9	2	6	0	0	0	0	0	0	0	0	0
211	TRUE	Empty	Uncharacterized protein OS=Triticum aestivum PE=4 SV=1	W5FW30_WHEAT	11 kDa	TRUE	< 0.00010	Big_0 high, Big_14 low, Big_21 low, Big_7 low	unknown	11	7	9	0	0	0	0	0	0	0	0	0
212	TRUE	Empty	Uncharacterized protein OS=Triticum aestivum PE=4 SV=1	W5GKT7_WHEAT	15 kDa		0.0026	Big_0 high, Big_14 low, Big_21 low, Big_7 low	unknown	11	4	8	0	0	0	0	0	0	0	0	0
213	TRUE	Empty	50S ribosomal protein L11, chloroplastic OS=Triticum urartu GN=TRIUR3_18631 PE=3 SV=1	M7YXL2_TRIUA (+3)	24 kDa		0.0013	Big_0 high, Big_14 low, Big_21 low, Big_7 low	unknown	5	8	7	0	0	0	0	0	0	0	0	0
214	TRUE	Empty	Uncharacterized protein OS=Fusarium pseudograminearum (strain CS3096) GN=FPSE_11728 PE=4 SV=1	K3V8A6_FUSPC	159 kDa		0.67	[]	unknown	0	0	0	0	0	0	0	1	0	0	0	3
215	TRUE	Empty	PsbP domain-containing protein 1, chloroplastic OS=Triticum urartu GN=TRIUR3_16214 PE=4 SV=1	M8ANT8_TRIUA (+4)	28 kDa		< 0.00010	Big_0 high, Big_14 low, Big_21 low, Big_7 low	unknown	5	5	5	1	0	0	0	0	0	0	0	2
216	TRUE	Empty	Uncharacterized protein OS=Triticum aestivum PE=4 SV=1	W5HA90_WHEAT (+1)	32 kDa		0.39	[]	unknown	0	0	0	1	8	0	0	0	0	1	0	0
217	TRUE	Empty	CAD (Fragment) OS=Historis odius GN=CAD PE=4 SV=1	B3TG72_HISOD	33 kDa		0.59	[]	unknown	0	1	1	0	0	0	0	0	2	1	4	0
218	TRUE	Empty	Uncharacterized protein OS=Triticum aestivum PE=4 SV=1	W5DP86_WHEAT	26 kDa		0.57	[]	unknown	0	0	0	2	0	0	0	0	9	0	0	0
219	TRUE	Empty	40S ribosomal protein S20 OS=Triticum urartu GN=TRIUR3_10578 PE=3 SV=1	M7YRN1_TRIUA (+3)	14 kDa		0.43	[]	unknown	0	1	1	0	2	0	0	0	1	3	0	5
220	TRUE	Empty	Uncharacterized protein OS=Triticum aestivum PE=4 SV=1	W5GTR2_WHEAT	30 kDa		0.1	[]	unknown	0	0	0	0	0	0	0	0	1	1	1	4
221	TRUE	Empty	SGT1 OS=Elymus hispidus PE=2 SV=1	B2KKV5_9POAL	41 kDa		0.043	Big_0 low, Big_14 low, Big_21 low, Big_7 high	unknown	0	0	0	0	0	1	0	0	0	2	1	4
222	TRUE	Empty	Uncharacterized protein OS=Triticum aestivum PE=4 SV=1	W5DEI7_WHEAT	23 kDa	TRUE	0.26	[]	unknown	4	0	2	0	0	0	0	0	0	3	0	5
223	TRUE	Empty	Uncharacterized protein OS=Triticum aestivum PE=3 SV=1	W5GRB7_WHEAT	65 kDa	TRUE	0.004	Big_0 low, Big_14 low, Big_21 low, Big_7 high	unknown	0	0	0	0	0	0	0	0	0	5	0	2
224	TRUE	Empty	Photosystem II reaction center Psb28 protein OS=Triticum urartu GN=TRIUR3_01603 PE=3 SV=1	M8B0S2_TRIUA (+3)	25 kDa	TRUE	0.00013	Big_0 high, Big_14 low, Big_21 low, Big_7 low	unknown	8	4	6	0	0	0	0	0	0	0	0	0
225	TRUE	Empty	Photosystem II 10 kDa polypeptide, chloroplastic OS=Triticum urartu GN=TRIUR3_28442 PE=4 SV=1	M8A807_TRIUA (+2)	13 kDa		0.087	[]	unknown	0	0	0	3	4	0	0	0	0	0	0	0
226	TRUE	Empty	CAD (Fragment) OS=Historis odius GN=CAD PE=4 SV=1	B3TG72_HISOD-DECOY	?		0.2	[]	unknown	1	2	1	0	0	0	0	0	1	0	1	4
227	TRUE	Empty	Uncharacterized protein OS=Zymoseptoria tritici (strain CBS 115943 / IPO323) GN=MYCGRDRAFT_98224 PE=4 SV=1	F9WW56_ZYMTI	99 kDa		0.095	[]	unknown	1	3	2	1	0	0	0	0	0	0	0	2
228	TRUE	Empty	Glutaredoxin-C6 OS=Triticum urartu GN=TRIUR3_18021 PE=4 SV=1	M7YPB1_TRIUA	14 kDa	TRUE	0.27	[]	unknown	3	0	1	0	0	0	0	0	0	2	0	2
229	TRUE	Empty	LMW-GS OS=Triticum aestivum GN=glu-3 PE=4 SV=1	R9XVA5_WHEAT	43 kDa	TRUE	0.01	Big_0 low, Big_14 low, Big_21 low, Big_7 high	unknown	0	0	0	0	0	0	0	0	0	0	0	3
230	TRUE	Empty	Calnexin-like protein OS=Aegilops tauschii GN=F775_27230 PE=3 SV=1	M8BLA5_AEGTA	60 kDa	TRUE	0.083	[]	unknown	0	0	0	0	0	0	0	0	0	4	0	4
231	TRUE	Empty	GrpE protein homolog OS=Aegilops tauschii GN=F775_52685 PE=3 SV=1	M8BU11_AEGTA (+1)	35 kDa		0.0057	Big_0 high, Big_14 low, Big_21 low, Big_7 low	unknown	3	6	5	0	0	0	0	0	0	0	0	0
232	TRUE	Empty	Uncharacterized protein OS=Triticum urartu GN=TRIUR3_29182 PE=4 SV=1	M7YNW9_TRIUA (+3)	15 kDa		0.0098	Big_0 high, Big_14 low, Big_21 low, Big_7 low	unknown	7	2	5	0	0	0	0	0	0	0	0	0
233	TRUE	Empty	Starch synthase, chloroplastic/amyloplastic OS=Triticum urartu PE=3 SV=1	A0A059SWT4_TRIUA (+20)	66 kDa		0.51	[]	unknown	0	0	0	0	0	0	0	0	0	0	10	0
234	TRUE	Empty	Dopa-decarboxylase (Fragment) OS=Junonia oenone GN=DDC PE=3 SV=1	B3TGJ5_9NEOP	15 kDa		0.011	Big_0 low, Big_14 low, Big_21 low, Big_7 high	unknown	0	0	0	0	0	0	0	0	0	2	1	4
235	TRUE	Empty	50S ribosomal protein L4, chloroplastic OS=Aegilops tauschii GN=F775_29384 PE=3 SV=1	N1QPY8_AEGTA (+2)	31 kDa		0.032	Big_0 high, Big_14 low, Big_21 low, Big_7 low	unknown	5	1	3	0	0	0	0	0	0	0	0	0
236	TRUE	Empty	Uncharacterized protein OS=Triticum aestivum PE=4 SV=1	W5EK90_WHEAT	15 kDa		< 0.00010	Big_0 high, Big_14 low, Big_21 low, Big_7 low	unknown	3	3	3	0	0	0	0	0	0	0	0	0
237	TRUE	Empty	Protein IN2-1-like protein B OS=Triticum urartu GN=TRIUR3_18845 PE=4 SV=1	M7YLR0_TRIUA (+4)	41 kDa		0.51	[]	unknown	0	0	0	5	0	0	0	0	0	0	0	0
238	TRUE	Empty	Uncharacterized protein OS=Aegilops tauschii GN=F775_09787 PE=4 SV=1	M8CER7_AEGTA	15 kDa		0.51	[]	unknown	0	0	0	0	0	0	0	0	0	0	0	4
239	TRUE	Empty	DNA topoisomerase 6 subunit A OS=Triticum urartu GN=TRIUR3_32591 PE=4 SV=1	M8AQW6_TRIUA	120 kDa		0.51	[]	unknown	0	0	0	0	0	0	0	0	0	0	0	3
240	TRUE	Empty	DNA helicase OS=Gaeumannomyces graminis var. tritici (strain R3-111a-1) GN=GGTG_02912 PE=3 SV=1	J3NNQ5_GAGT3-DECOY	?		0.51	[]	unknown	0	0	0	0	0	0	0	0	0	0	0	3
241	TRUE	Empty	Uncharacterized protein OS=Phaeosphaeria nodorum (strain SN15 / ATCC MYA-4574 / FGSC 10173) GN=SNOG_04600 PE=4 SV=2	Q0UUG4_PHANO-DECOY	?		0.51	[]	unknown	0	0	0	0	0	0	0	0	0	0	0	3
242	TRUE	Empty	Histone acetyltransferase OS=Fusarium pseudograminearum (strain CS3096) GN=FPSE_04641 PE=3 SV=1	K3VN79_FUSPC	122 kDa		0.51	[]	unknown	0	0	0	0	0	0	0	0	0	0	0	3
243	TRUE	Empty	CGI-48 family protein OS=Pyrenophora tritici-repentis (strain Pt-1C-BFP) GN=PTRG_01959 PE=4 SV=1	B2VTJ5_PYRTR	64 kDa		0.51	[]	unknown	0	0	0	0	0	0	0	0	0	0	0	3
