# Supplementary material for: EMS Derived Wheat Mutant BIG8-1 (Triticum aestivum L.)—A New Drought Tolerant Mutant Wheat Line
Source: Int J Mol Sci. 2021 May 18;22(10):5314. doi: 10.3390/ijms22105314 (PMC8158095; doi:10.3390/ijms22105314)
Supplement: Supplementary file 1 [file ijms-22-05314-s001.zip › ijms-1170725-supplementary/Supplementary/Table S3 Blast2go_table_BIG.xlsx]

## Sheet: blast2go_table_BIG
Table S3: Blast2GO results from the peptides obtained after LC-ESI-MS/MS analysis of total protein isolated from Mutant BIG8-1 before (Day 0), and after induction of water stress (Days 7, 14, 21).
	Tags	SeqName	Description	Length	#Hits	e-Value	sim mean	#GO	GO IDs	GO Names	Enzyme Codes	Enzyme Names	InterPro IDs	InterPro GO IDs	InterPro GO Names
TRUE	[INTERPRO, BLASTED, MAPPED, GO-SLIM]	sp|P11383|RBL_WHEAT	ribulose 1,5-bisphosphate carboxylase/oxygenase large subunit (chloroplast)	477	20	0	99.83	7	P:GO:0005975; P:GO:0009058; C:GO:0009536; P:GO:0015979; F:GO:0016491; F:GO:0016829; F:GO:0043167	P:carbohydrate metabolic process; P:biosynthetic process; C:plastid; P:photosynthesis; F:oxidoreductase activity; F:lyase activity; F:ion binding	EC:4.1.1.39	Ribulose-bisphosphate carboxylase	IPR036422 (G3DSA:3.30.70.GENE3D); IPR017443 (PFAM); IPR036376 (G3DSA:3.20.20.GENE3D); IPR000685 (PFAM); IPR033966 (PTHR42704:PANTHER); PTHR42704 (PANTHER); IPR020878 (PROSITE_PATTERNS); IPR020888 (HAMAP); IPR020888 (CDD); IPR036422 (SUPERFAMILY); IPR036376 (SUPERFAMILY)	F:GO:0000287; P:GO:0015977; F:GO:0016984	F:magnesium ion binding; P:carbon fixation; F:ribulose-bisphosphate carboxylase activity
TRUE	[INTERPRO, BLASTED, MAPPED, GO-SLIM]	tr|M7ZR60|M7ZR60_TRIUA	Phosphoglycerate kinase, chloroplastic	460	20	0	97.21	10	P:GO:0005975; P:GO:0006091; P:GO:0009058; C:GO:0009536; P:GO:0015979; F:GO:0016301; P:GO:0034655; F:GO:0043167; P:GO:0044281; P:GO:0051186	P:carbohydrate metabolic process; P:generation of precursor metabolites and energy; P:biosynthetic process; C:plastid; P:photosynthesis; F:kinase activity; P:nucleobase-containing compound catabolic process; F:ion binding; P:small molecule metabolic process; P:cofactor metabolic process	EC:2.7.2.3	Phosphoglycerate kinase	IPR001576 (PRINTS); IPR001576 (PIRSF); IPR015824 (G3DSA:3.40.50.GENE3D); IPR015824 (G3DSA:3.40.50.GENE3D); IPR001576 (PFAM); IPR001576 (PANTHER); PTHR11406:SF11 (PANTHER); IPR015911 (PROSITE_PATTERNS); IPR001576 (HAMAP); IPR001576 (CDD); IPR036043 (SUPERFAMILY)	F:GO:0004618; P:GO:0006096	F:phosphoglycerate kinase activity; P:glycolytic process
TRUE	[INTERPRO, BLASTED, MAPPED, GO-SLIM]	tr|M7YCR2|M7YCR2_TRIUA	predicted protein	164	20	5.64339e-120	90.16	6	P:GO:0005975; P:GO:0009058; C:GO:0009536; P:GO:0015979; F:GO:0016491; F:GO:0016829	P:carbohydrate metabolic process; P:biosynthetic process; C:plastid; P:photosynthesis; F:oxidoreductase activity; F:lyase activity	EC:4.1.1.39	Ribulose-bisphosphate carboxylase	IPR024681 (PRINTS); IPR000894 (SMART); IPR036385 (G3DSA:3.30.190.GENE3D); IPR000894 (PFAM); IPR024680 (PFAM); PTHR31262:SF0 (PANTHER); PTHR31262 (PANTHER); cd03527 (CDD); IPR036385 (SUPERFAMILY)	no GO terms	no GO terms
TRUE	[INTERPRO, BLASTED, MAPPED, GO-SLIM]	tr|W5AQE7|W5AQE7_WHEAT	oxygen-evolving enhancer protein 1, chloroplastic	332	20	0	93.55	7	P:GO:0006091; C:GO:0009536; C:GO:0009579; P:GO:0015979; F:GO:0016491; C:GO:0032991; P:GO:0065003	P:generation of precursor metabolites and energy; C:plastid; C:thylakoid; P:photosynthesis; F:oxidoreductase activity; C:protein-containing complex; P:protein-containing complex assembly			IPR002628 (PFAM); G3DSA:2.40.160.30 (GENE3D); G3DSA:3.30.2050.10 (GENE3D); IPR002628 (PANTHER); PTHR34058:SF6 (PANTHER); SIGNAL_PEPTIDE_N_REGION (PHOBIUS); SIGNAL_PEPTIDE (PHOBIUS); NON_CYTOPLASMIC_DOMAIN (PHOBIUS); SIGNAL_PEPTIDE_C_REGION (PHOBIUS); SIGNAL_PEPTIDE_H_REGION (PHOBIUS); IPR011250 (SUPERFAMILY)	C:GO:0009654; P:GO:0010207; F:GO:0010242; P:GO:0042549	C:photosystem II oxygen evolving complex; P:photosystem II assembly; F:oxygen evolving activity; P:photosystem II stabilization
TRUE	[INTERPRO, BLASTED, MAPPED, GO-SLIM]	tr|A0A075VYR7|A0A075VYR7_AEGSP	ATP synthase CF1 beta subunit (chloroplast)	498	20	0	99.48	9	P:GO:0009058; C:GO:0009536; C:GO:0009579; F:GO:0016887; F:GO:0022857; C:GO:0032991; P:GO:0034641; F:GO:0043167; P:GO:0044281	P:biosynthetic process; C:plastid; C:thylakoid; F:ATPase activity; F:transmembrane transporter activity; C:protein-containing complex; P:cellular nitrogen compound metabolic process; F:ion binding; P:small molecule metabolic process	EC:3.6.1.3; EC:3.6.1.15	Adenosinetriphosphatase; Nucleoside-triphosphate phosphatase	IPR003593 (SMART); G3DSA:3.40.50.300 (GENE3D); IPR024034 (G3DSA:1.10.1140.GENE3D); IPR005722 (TIGRFAM); IPR000194 (PFAM); IPR004100 (PFAM); G3DSA:2.40.10.170 (GENE3D); PTHR15184:SF43 (PANTHER); PTHR15184 (PANTHER); IPR020003 (PROSITE_PATTERNS); IPR005722 (HAMAP); cd01133 (CDD); IPR036121 (SUPERFAMILY); IPR027417 (SUPERFAMILY); SSF47917 (SUPERFAMILY)	F:GO:0005524; P:GO:0015986; C:GO:0045261; P:GO:0046034; F:GO:0046933; P:GO:1902600	F:ATP binding; P:ATP synthesis coupled proton transport; C:proton-transporting ATP synthase complex, catalytic core F(1); P:ATP metabolic process; F:proton-transporting ATP synthase activity, rotational mechanism; P:proton transmembrane transport
TRUE	[INTERPRO, BLASTED, MAPPED, GO-SLIM]	sp|Q00434|PSBP_WHEAT	oxygen-evolving enhancer protein 2, chloroplastic	258	20	7.49598e-155	88.61	5	C:GO:0009536; C:GO:0009579; P:GO:0015979; C:GO:0032991; F:GO:0043167	C:plastid; C:thylakoid; P:photosynthesis; C:protein-containing complex; F:ion binding			IPR016123 (G3DSA:3.40.1000.GENE3D); IPR002683 (PFAM); PTHR31407:SF35 (PANTHER); PTHR31407 (PANTHER); SignalP-TM (SIGNALP_GRAM_POSITIVE); IPR016123 (SUPERFAMILY)	F:GO:0005509; C:GO:0009523; C:GO:0009654; P:GO:0015979; C:GO:0019898	F:calcium ion binding; C:photosystem II; C:photosystem II oxygen evolving complex; P:photosynthesis; C:extrinsic component of membrane
TRUE	[INTERPRO, BLASTED, MAPPED, GO-SLIM]	tr|A0A078BQY4|A0A078BQY4_WHEAT	rubisco activase large subunit	404	20	0	98.44	5	C:GO:0009536; C:GO:0009579; F:GO:0016829; F:GO:0030234; F:GO:0043167	C:plastid; C:thylakoid; F:lyase activity; F:enzyme regulator activity; F:ion binding	EC:4.1.1.36	Phosphopantothenoylcysteine decarboxylase	G3DSA:3.40.50.300 (GENE3D); G3DSA:1.10.8.1070 (GENE3D); IPR003959 (PFAM); mobidb-lite (MOBIDB_LITE); PTHR32429 (PANTHER); PTHR32429:SF8 (PANTHER); IPR027417 (SUPERFAMILY)	F:GO:0005524	F:ATP binding
TRUE	[INTERPRO, BLASTED, MAPPED, GO-SLIM]	tr|M8AUX6|M8AUX6_TRIUA	ATP synthase CF1 alpha subunit (chloroplast)	568	20	0	99.73	9	P:GO:0009058; C:GO:0009536; C:GO:0009579; F:GO:0016887; F:GO:0022857; C:GO:0032991; P:GO:0034641; F:GO:0043167; P:GO:0044281	P:biosynthetic process; C:plastid; C:thylakoid; F:ATPase activity; F:transmembrane transporter activity; C:protein-containing complex; P:cellular nitrogen compound metabolic process; F:ion binding; P:small molecule metabolic process	EC:3.6.1.3; EC:3.6.1.15	Adenosinetriphosphatase; Nucleoside-triphosphate phosphatase	IPR000454 (PRINTS); IPR004100 (PFAM); IPR023366 (G3DSA:2.40.30.GENE3D); IPR038376 (G3DSA:1.20.150.GENE3D); IPR038662 (G3DSA:1.20.20.GENE3D); IPR005294 (TIGRFAM); IPR000793 (PFAM); G3DSA:3.40.50.300 (GENE3D); IPR002379 (PFAM); IPR000194 (PFAM); PTHR42875 (PANTHER); IPR020003 (PROSITE_PATTERNS); SIGNAL_PEPTIDE_C_REGION (PHOBIUS); SIGNAL_PEPTIDE_N_REGION (PHOBIUS); SIGNAL_PEPTIDE (PHOBIUS); NON_CYTO…	F:GO:0005524; F:GO:0015078; P:GO:0015986; P:GO:0015991; F:GO:0032559; C:GO:0033177; C:GO:0045261; C:GO:0045263; P:GO:0046034; F:GO:0046933; P:GO:1902600	F:ATP binding; F:proton transmembrane transporter activity; P:ATP synthesis coupled proton transport; P:ATP hydrolysis coupled proton transport; F:adenyl ribonucleotide binding; C:proton-transporting two-sector ATPase complex, proton-transporting domain; C:proton-transporting ATP synthase complex, catalytic core F(1); C:proton-transporting ATP synthase complex, coupling factor F(o); P:ATP metabol…
TRUE	[INTERPRO, BLASTED, MAPPED, GO-SLIM]	tr|A0A077RST2|A0A077RST2_WHEAT	carbonic anhydrase	258	20	0	93.25	4	P:GO:0008150; C:GO:0009536; F:GO:0016829; F:GO:0043167	P:biological_process; C:plastid; F:lyase activity; F:ion binding	EC:4.2.1.1	Carbonic anhydrase	IPR001765 (SMART); IPR036874 (G3DSA:3.40.1050.GENE3D); IPR001765 (PFAM); PTHR11002 (PANTHER); PTHR11002:SF24 (PANTHER); IPR015892 (PROSITE_PATTERNS); IPR015892 (PROSITE_PATTERNS); cd00884 (CDD); IPR036874 (SUPERFAMILY)	F:GO:0004089; F:GO:0008270; P:GO:0015976	F:carbonate dehydratase activity; F:zinc ion binding; P:carbon utilization
TRUE	[INTERPRO, BLASTED, MAPPED, GO-SLIM]	tr|M8C9Y7|M8C9Y7_AEGTA	glyceraldehyde-3-phosphate dehydrogenase A, chloroplastic	402	20	0	94.09	6	P:GO:0005975; P:GO:0009058; C:GO:0009536; P:GO:0015979; F:GO:0016491; P:GO:0044281	P:carbohydrate metabolic process; P:biosynthetic process; C:plastid; P:photosynthesis; F:oxidoreductase activity; P:small molecule metabolic process	EC:1.2.1.59; EC:1.2.1.13	Glyceraldehyde-3-phosphate dehydrogenase (NAD(P)(+)) (phosphorylating); Glyceraldehyde-3-phosphate dehydrogenase (NADP(+)) (phosphorylating)	IPR020831 (PRINTS); IPR020828 (SMART); IPR020829 (PFAM); G3DSA:3.30.360.10 (GENE3D); G3DSA:3.40.50.720 (GENE3D); IPR020831 (PIRSF); IPR006424 (TIGRFAM); IPR020828 (PFAM); PTHR43148 (PANTHER); PTHR43148:SF5 (PANTHER); IPR020830 (PROSITE_PATTERNS); IPR036291 (SUPERFAMILY); SSF55347 (SUPERFAMILY)	P:GO:0006006; F:GO:0016620; F:GO:0050661; F:GO:0051287; P:GO:0055114	P:glucose metabolic process; F:oxidoreductase activity, acting on the aldehyde or oxo group of donors, NAD or NADP as acceptor; F:NADP binding; F:NAD binding; P:oxidation-reduction process
TRUE	[INTERPRO, BLASTED, MAPPED, GO-SLIM]	tr|W5G4A2|W5G4A2_WHEAT	fructose-bisphosphate aldolase, chloroplastic	385	20	0	95.88	8	P:GO:0005975; P:GO:0006091; P:GO:0009058; C:GO:0009536; F:GO:0016829; P:GO:0034655; P:GO:0044281; P:GO:0051186	P:carbohydrate metabolic process; P:generation of precursor metabolites and energy; P:biosynthetic process; C:plastid; F:lyase activity; P:nucleobase-containing compound catabolic process; P:small molecule metabolic process; P:cofactor metabolic process	EC:4.1.2.13	Fructose-bisphosphate aldolase	IPR000741 (PFAM); IPR013785 (G3DSA:3.20.20.GENE3D); PTHR11627:SF36 (PANTHER); PTHR11627 (PANTHER); IPR029768 (PROSITE_PATTERNS); cd00948 (CDD); SSF51569 (SUPERFAMILY)	F:GO:0003824; F:GO:0004332; P:GO:0006096	F:catalytic activity; F:fructose-bisphosphate aldolase activity; P:glycolytic process
TRUE	[INTERPRO, BLASTED, MAPPED, GO-SLIM]	tr|M7YQB5|M7YQB5_TRIUA	beta-amylase 2	568	20	0	97.6	7	P:GO:0005975; P:GO:0009056; C:GO:0009579; P:GO:0015979; F:GO:0016798; C:GO:0032991; F:GO:0043167	P:carbohydrate metabolic process; P:catabolic process; C:thylakoid; P:photosynthesis; F:hydrolase activity, acting on glycosyl bonds; C:protein-containing complex; F:ion binding	EC:3.2.1.2	Beta-amylase	IPR001371 (PRINTS); IPR001554 (PRINTS); IPR008797 (PFAM); IPR001554 (PFAM); G3DSA:3.20.20.80 (GENE3D); G3DSA:1.20.120.290 (GENE3D); mobidb-lite (MOBIDB_LITE); IPR001554 (PANTHER); PTHR31352:SF5 (PANTHER); IPR018238 (PROSITE_PATTERNS); IPR018238 (PROSITE_PATTERNS); IPR017853 (SUPERFAMILY); IPR023222 (SUPERFAMILY)	P:GO:0000272; F:GO:0005509; C:GO:0009523; C:GO:0009654; P:GO:0015979; F:GO:0016161; C:GO:0019898	P:polysaccharide catabolic process; F:calcium ion binding; C:photosystem II; C:photosystem II oxygen evolving complex; P:photosynthesis; F:beta-amylase activity; C:extrinsic component of membrane
TRUE	[INTERPRO, BLASTED, MAPPED, GO-SLIM]	tr|M7ZNG9|M7ZNG9_TRIUA	Glyceraldehyde-3-phosphate dehydrogenase B, chloroplastic	444	20	0	94.74	3	P:GO:0005975; F:GO:0016491; P:GO:0044281	P:carbohydrate metabolic process; F:oxidoreductase activity; P:small molecule metabolic process			IPR020831 (PRINTS); IPR020828 (SMART); IPR020829 (PFAM); IPR020828 (PFAM); G3DSA:3.40.50.720 (GENE3D); G3DSA:3.30.360.10 (GENE3D); IPR006424 (TIGRFAM); PTHR43148 (PANTHER); PTHR43148:SF1 (PANTHER); IPR020830 (PROSITE_PATTERNS); IPR036291 (SUPERFAMILY); SSF55347 (SUPERFAMILY)	P:GO:0006006; F:GO:0016620; F:GO:0050661; F:GO:0051287; P:GO:0055114	P:glucose metabolic process; F:oxidoreductase activity, acting on the aldehyde or oxo group of donors, NAD or NADP as acceptor; F:NADP binding; F:NAD binding; P:oxidation-reduction process
TRUE	[INTERPRO, BLASTED, MAPPED, GO-SLIM]	tr|B9A8E2|B9A8E2_WHEAT	protein disulfide isomerase	515	20	0	98.42	8	P:GO:0000003; C:GO:0005737; C:GO:0005783; P:GO:0006457; P:GO:0006950; F:GO:0016853; P:GO:0042592; P:GO:0048856	P:reproduction; C:cytoplasm; C:endoplasmic reticulum; P:protein folding; P:response to stress; F:isomerase activity; P:homeostatic process; P:anatomical structure development	EC:5.3.4.1	Protein disulfide-isomerase	PR00421 (PRINTS); IPR005788 (TIGRFAM); G3DSA:3.40.30.10 (GENE3D); IPR005792 (TIGRFAM); G3DSA:3.40.30.10 (GENE3D); IPR013766 (PFAM); G3DSA:3.40.30.10 (GENE3D); G3DSA:3.40.30.10 (GENE3D); PF13848 (PFAM); mobidb-lite (MOBIDB_LITE); PTHR18929:SF186 (PANTHER); PTHR18929 (PANTHER); IPR017937 (PROSITE_PATTERNS); SIGNAL_PEPTIDE (PHOBIUS); NON_CYTOPLASMIC_DOMAIN (PHOBIUS); SIGNAL_PEPTIDE_N_REGION (PHOBIUS…	C:GO:0005783; F:GO:0016853; P:GO:0045454	C:endoplasmic reticulum; F:isomerase activity; P:cell redox homeostasis
TRUE	[INTERPRO, BLASTED, MAPPED, GO-SLIM]	tr|A0A077RZB4|A0A077RZB4_WHEAT	salt stress root protein RS1	208	20	5.28345e-52	90.72	2	C:GO:0005886; P:GO:0008150	C:plasma membrane; P:biological_process			IPR008469 (PFAM); mobidb-lite (MOBIDB_LITE); PTHR38522:SF1 (PANTHER); IPR008469 (PANTHER)	C:GO:0046658; P:GO:0051716	C:anchored component of plasma membrane; P:cellular response to stimulus
TRUE	[INTERPRO, BLASTED, MAPPED, GO-SLIM]	tr|M7YXL1|M7YXL1_TRIUA	Peroxisomal (S)-2-hydroxy-acid oxidase GLO1	370	20	0	96.7	5	C:GO:0005777; P:GO:0015979; F:GO:0016491; F:GO:0043167; P:GO:0044403	C:peroxisome; P:photosynthesis; F:oxidoreductase activity; F:ion binding; P:symbiont process	EC:1.1.3.15	(S)-2-hydroxy-acid oxidase	SM01240 (SMART); IPR012133 (PIRSF); IPR000262 (PFAM); IPR013785 (G3DSA:3.20.20.GENE3D); PTHR10578:SF80 (PANTHER); PTHR10578 (PANTHER); IPR008259 (PROSITE_PATTERNS); IPR037396 (PROSITE_PROFILES); IPR012133 (CDD); SSF51395 (SUPERFAMILY)	F:GO:0003824; F:GO:0010181; F:GO:0016491; P:GO:0055114	F:catalytic activity; F:FMN binding; F:oxidoreductase activity; P:oxidation-reduction process
TRUE	[INTERPRO, BLASTED, MAPPED, GO-SLIM]	tr|M8C564|M8C564_AEGTA	phosphoglycerate kinase, cytosolic	494	20	0	96.76	16	C:GO:0005576; C:GO:0005634; C:GO:0005773; C:GO:0005829; C:GO:0005886; P:GO:0005975; P:GO:0006091; P:GO:0006464; P:GO:0006950; P:GO:0009058; C:GO:0009536; F:GO:0016301; P:GO:0034655; F:GO:0043167; P:GO:0044281; P:GO:0051186	C:extracellular region; C:nucleus; C:vacuole; C:cytosol; C:plasma membrane; P:carbohydrate metabolic process; P:generation of precursor metabolites and energy; P:cellular protein modification process; P:response to stress; P:biosynthetic process; C:plastid; F:kinase activity; P:nucleobase-containing compound catabolic process; F:ion binding; P:small molecule metabolic process; P:cofactor metaboli…	EC:2.7.2.3	Phosphoglycerate kinase	IPR001576 (PRINTS); IPR015824 (G3DSA:3.40.50.GENE3D); IPR015824 (G3DSA:3.40.50.GENE3D); IPR001576 (PFAM); mobidb-lite (MOBIDB_LITE); PTHR11406:SF11 (PANTHER); IPR001576 (PANTHER); IPR015911 (PROSITE_PATTERNS); IPR001576 (HAMAP); IPR001576 (CDD); IPR036043 (SUPERFAMILY)	F:GO:0004618; P:GO:0006096	F:phosphoglycerate kinase activity; P:glycolytic process
TRUE	[INTERPRO, BLASTED, MAPPED, GO-SLIM]	tr|M7ZA28|M7ZA28_TRIUA	predicted protein	175	20	5.33237e-128	98.08	6	P:GO:0005975; P:GO:0009058; C:GO:0009536; P:GO:0015979; F:GO:0016491; F:GO:0016829	P:carbohydrate metabolic process; P:biosynthetic process; C:plastid; P:photosynthesis; F:oxidoreductase activity; F:lyase activity	EC:4.1.1.39	Ribulose-bisphosphate carboxylase	IPR024681 (PRINTS); IPR000894 (SMART); IPR000894 (PFAM); IPR036385 (G3DSA:3.30.190.GENE3D); IPR024680 (PFAM); PTHR31262:SF0 (PANTHER); PTHR31262 (PANTHER); cd03527 (CDD); IPR036385 (SUPERFAMILY)	no GO terms	no GO terms
TRUE	[INTERPRO, BLASTED, MAPPED, GO-SLIM]	tr|Q03871|Q03871_WHEAT	high molecular weight glutenin subunit	705	20	5.15246e-85	99.32	1	F:GO:0003674	F:molecular_function			IPR001419 (PRINTS); IPR001419 (PFAM); G3DSA:1.10.110.10 (GENE3D); mobidb-lite (MOBIDB_LITE); SIGNAL_PEPTIDE_C_REGION (PHOBIUS); SIGNAL_PEPTIDE_N_REGION (PHOBIUS); NON_CYTOPLASMIC_DOMAIN (PHOBIUS); SIGNAL_PEPTIDE (PHOBIUS); SIGNAL_PEPTIDE_H_REGION (PHOBIUS); cd00261 (CDD); SignalP-noTM (SIGNALP_EUK); SignalP-TM (SIGNALP_GRAM_POSITIVE); SignalP-noTM (SIGNALP_GRAM_NEGATIVE); IPR036312 (SUPERFAMILY)	F:GO:0045735	F:nutrient reservoir activity
TRUE	[INTERPRO, BLASTED, MAPPED, GO-SLIM]	tr|M7Z4Y9|M7Z4Y9_TRIUA	Fructose-bisphosphate aldolase, chloroplastic	388	20	0	97.02	8	P:GO:0005975; P:GO:0006091; P:GO:0009058; C:GO:0009536; F:GO:0016829; P:GO:0034655; P:GO:0044281; P:GO:0051186	P:carbohydrate metabolic process; P:generation of precursor metabolites and energy; P:biosynthetic process; C:plastid; F:lyase activity; P:nucleobase-containing compound catabolic process; P:small molecule metabolic process; P:cofactor metabolic process	EC:4.1.2.13	Fructose-bisphosphate aldolase	IPR000741 (PFAM); IPR013785 (G3DSA:3.20.20.GENE3D); PTHR11627:SF36 (PANTHER); PTHR11627 (PANTHER); IPR029768 (PROSITE_PATTERNS); cd00948 (CDD); SSF51569 (SUPERFAMILY)	F:GO:0003824; F:GO:0004332; P:GO:0006096	F:catalytic activity; F:fructose-bisphosphate aldolase activity; P:glycolytic process
TRUE	[INTERPRO, BLASTED, MAPPED, GO-SLIM]	tr|M8B2K7|M8B2K7_AEGTA	ATP synthase subunit beta, mitochondrial	552	20	0	95.42	8	C:GO:0005739; P:GO:0009058; F:GO:0016887; F:GO:0022857; C:GO:0032991; P:GO:0034641; F:GO:0043167; P:GO:0044281	C:mitochondrion; P:biosynthetic process; F:ATPase activity; F:transmembrane transporter activity; C:protein-containing complex; P:cellular nitrogen compound metabolic process; F:ion binding; P:small molecule metabolic process	EC:3.6.1.3; EC:3.6.1.15	Adenosinetriphosphatase; Nucleoside-triphosphate phosphatase	IPR003593 (SMART); G3DSA:2.40.10.170 (GENE3D); PIRSF039072 (PIRSF); G3DSA:3.40.50.300 (GENE3D); IPR024034 (G3DSA:1.10.1140.GENE3D); IPR004100 (PFAM); IPR005722 (TIGRFAM); IPR000194 (PFAM); IPR020971 (PFAM); PTHR15184:SF44 (PANTHER); PTHR15184 (PANTHER); IPR020003 (PROSITE_PATTERNS); SIGNAL_PEPTIDE (PHOBIUS); SIGNAL_PEPTIDE_H_REGION (PHOBIUS); SIGNAL_PEPTIDE_N_REGION (PHOBIUS); NON_CYTOPLASMIC_DOM…	C:GO:0000275; F:GO:0005524; P:GO:0006754; P:GO:0015986; F:GO:0016887; C:GO:0045261; P:GO:0046034; F:GO:0046933; P:GO:1902600	C:mitochondrial proton-transporting ATP synthase complex, catalytic core F(1); F:ATP binding; P:ATP biosynthetic process; P:ATP synthesis coupled proton transport; F:ATPase activity; C:proton-transporting ATP synthase complex, catalytic core F(1); P:ATP metabolic process; F:proton-transporting ATP synthase activity, rotational mechanism; P:proton transmembrane transport
TRUE	[INTERPRO, BLASTED, MAPPED, GO-SLIM]	tr|M7ZHI8|M7ZHI8_TRIUA	Elongation factor 1-alpha	496	20	0	98.9	8	P:GO:0000003; P:GO:0000902; F:GO:0003924; C:GO:0005737; F:GO:0008135; P:GO:0030154; P:GO:0040007; F:GO:0043167	P:reproduction; P:cell morphogenesis; F:GTPase activity; C:cytoplasm; F:translation factor activity, RNA binding; P:cell differentiation; P:growth; F:ion binding	EC:3.6.1.15	Nucleoside-triphosphate phosphatase	IPR000795 (PRINTS); IPR004161 (PFAM); G3DSA:2.40.30.10 (GENE3D); G3DSA:3.40.50.300 (GENE3D); IPR004539 (TIGRFAM); IPR000795 (PFAM); IPR004160 (PFAM); G3DSA:2.40.30.10 (GENE3D); PTHR23115 (PANTHER); PTHR23115:SF230 (PANTHER); IPR031157 (PROSITE_PATTERNS); CYTOPLASMIC_DOMAIN (PHOBIUS); TRANSMEMBRANE (PHOBIUS); SIGNAL_PEPTIDE_H_REGION (PHOBIUS); SIGNAL_PEPTIDE_N_REGION (PHOBIUS); SIGNAL_PEPTIDE (PHO…	F:GO:0003746; F:GO:0003924; F:GO:0005525; C:GO:0005737; P:GO:0006414	F:translation elongation factor activity; F:GTPase activity; F:GTP binding; C:cytoplasm; P:translational elongation
TRUE	[INTERPRO, BLASTED, MAPPED, GO-SLIM]	tr|Q9FS79|Q9FS79_WHEAT	triosephosphate isomerase, cytosolic	253	20	1.35417e-178	94.6	8	C:GO:0005829; P:GO:0005975; P:GO:0006091; P:GO:0009058; F:GO:0016853; P:GO:0034655; P:GO:0044281; P:GO:0051186	C:cytosol; P:carbohydrate metabolic process; P:generation of precursor metabolites and energy; P:biosynthetic process; F:isomerase activity; P:nucleobase-containing compound catabolic process; P:small molecule metabolic process; P:cofactor metabolic process	EC:5.3.1.1	Triose-phosphate isomerase	IPR000652 (TIGRFAM); IPR013785 (G3DSA:3.20.20.GENE3D); IPR000652 (PFAM); IPR000652 (PANTHER); PTHR21139:SF16 (PANTHER); IPR020861 (PROSITE_PATTERNS); IPR000652 (PROSITE_PROFILES); IPR022896 (HAMAP); IPR000652 (CDD); IPR035990 (SUPERFAMILY)	F:GO:0003824; F:GO:0004807; P:GO:0006096; P:GO:0008152	F:catalytic activity; F:triose-phosphate isomerase activity; P:glycolytic process; P:metabolic process
TRUE	[INTERPRO, BLASTED, MAPPED, GO-SLIM]	tr|M8APV9|M8APV9_TRIUA	transketolase, chloroplastic	628	20	0	95.68	6	P:GO:0005975; P:GO:0009058; C:GO:0009536; C:GO:0009579; P:GO:0015979; F:GO:0043167	P:carbohydrate metabolic process; P:biosynthetic process; C:plastid; C:thylakoid; P:photosynthesis; F:ion binding	EC:2.2.1.1	Transketolase	IPR005475 (SMART); IPR033248 (PFAM); G3DSA:3.40.50.970 (GENE3D); IPR009014 (G3DSA:3.40.50.GENE3D); IPR005474 (PFAM); IPR005478 (TIGRFAM); IPR005475 (PFAM); G3DSA:3.40.50.970 (GENE3D); IPR033247 (PANTHER); PTHR43522:SF7 (PANTHER); cd02012 (CDD); cd07033 (CDD); IPR029061 (SUPERFAMILY); IPR009014 (SUPERFAMILY); IPR029061 (SUPERFAMILY)	F:GO:0003824; F:GO:0004802; P:GO:0008152	F:catalytic activity; F:transketolase activity; P:metabolic process
TRUE	[INTERPRO, BLASTED, MAPPED, GO-SLIM]	tr|W5BGL0|W5BGL0_WHEAT	2-Cys peroxiredoxin BAS1, chloroplastic	262	20	1.127e-148	97.31	5	P:GO:0009056; C:GO:0009536; F:GO:0016491; P:GO:0042592; P:GO:0051186	P:catabolic process; C:plastid; F:oxidoreductase activity; P:homeostatic process; P:cofactor metabolic process	EC:1.11.1.15; EC:1.11.1.7	Peroxiredoxin; Peroxidase	IPR019479 (PFAM); G3DSA:3.40.30.10 (GENE3D); IPR024706 (PIRSF); IPR000866 (PFAM); mobidb-lite (MOBIDB_LITE); PTHR10681 (PANTHER); PTHR10681:SF140 (PANTHER); NON_CYTOPLASMIC_DOMAIN (PHOBIUS); SIGNAL_PEPTIDE_N_REGION (PHOBIUS); SIGNAL_PEPTIDE_H_REGION (PHOBIUS); SIGNAL_PEPTIDE_C_REGION (PHOBIUS); SIGNAL_PEPTIDE (PHOBIUS); IPR013766 (PROSITE_PROFILES); cd03015 (CDD); SignalP-TM (SIGNALP_GRAM_POSITIV…	F:GO:0016209; F:GO:0016491; P:GO:0045454; F:GO:0051920; P:GO:0055114	F:antioxidant activity; F:oxidoreductase activity; P:cell redox homeostasis; F:peroxiredoxin activity; P:oxidation-reduction process
TRUE	[INTERPRO, BLASTED, MAPPED, GO-SLIM]	tr|M8ALL6|M8ALL6_AEGTA	RuBisCO large subunit-binding protein subunit beta, chloroplastic	932	20	0	95.21	7	C:GO:0005739; C:GO:0005829; P:GO:0006457; P:GO:0007005; C:GO:0009536; F:GO:0043167; F:GO:0051082	C:mitochondrion; C:cytosol; P:protein folding; P:mitochondrion organization; C:plastid; F:ion binding; F:unfolded protein binding			Coil (COILS); Coil (COILS); Coil (COILS); IPR001844 (PRINTS); IPR027413 (G3DSA:1.10.560.GENE3D); IPR027409 (G3DSA:3.50.7.GENE3D); IPR001844 (TIGRFAM); IPR027410 (G3DSA:3.30.260.GENE3D); IPR002423 (PFAM); mobidb-lite (MOBIDB_LITE); mobidb-lite (MOBIDB_LITE); PTHR11353:SF8 (PANTHER); PTHR11353 (PANTHER); IPR018370 (PROSITE_PATTERNS); IPR001844 (HAMAP); IPR001844 (CDD); IPR027410 (SUPERFAMILY); IPR0…	F:GO:0005524; C:GO:0005737; P:GO:0006457; P:GO:0042026	F:ATP binding; C:cytoplasm; P:protein folding; P:protein refolding
TRUE	[INTERPRO, BLASTED, MAPPED, GO-SLIM]	tr|M8C8G6|M8C8G6_AEGTA	glyceraldehyde-3-phosphate dehydrogenase 1, cytosolic	337	20	0	98.75	11	C:GO:0005737; P:GO:0005975; P:GO:0006091; P:GO:0006950; P:GO:0009058; F:GO:0016491; C:GO:0032991; P:GO:0034655; F:GO:0043167; P:GO:0044281; P:GO:0051186	C:cytoplasm; P:carbohydrate metabolic process; P:generation of precursor metabolites and energy; P:response to stress; P:biosynthetic process; F:oxidoreductase activity; C:protein-containing complex; P:nucleobase-containing compound catabolic process; F:ion binding; P:small molecule metabolic process; P:cofactor metabolic process	EC:1.2.1.59; EC:1.2.1.12	Glyceraldehyde-3-phosphate dehydrogenase (NAD(P)(+)) (phosphorylating); Glyceraldehyde-3-phosphate dehydrogenase (phosphorylating)	IPR020831 (PRINTS); IPR020828 (SMART); IPR020831 (PIRSF); G3DSA:3.40.50.720 (GENE3D); G3DSA:3.30.360.10 (GENE3D); IPR020828 (PFAM); IPR020829 (PFAM); IPR006424 (TIGRFAM); PTHR10836:SF58 (PANTHER); IPR020831 (PANTHER); IPR020830 (PROSITE_PATTERNS); IPR036291 (SUPERFAMILY); SSF55347 (SUPERFAMILY)	P:GO:0006006; F:GO:0016620; F:GO:0050661; F:GO:0051287; P:GO:0055114	P:glucose metabolic process; F:oxidoreductase activity, acting on the aldehyde or oxo group of donors, NAD or NADP as acceptor; F:NADP binding; F:NAD binding; P:oxidation-reduction process
TRUE	[INTERPRO, BLASTED, MAPPED, GO-SLIM]	tr|M8D8L3|M8D8L3_AEGTA	chlorophyll a-b binding protein CP24 10B, chloroplastic	255	20	9.44727e-152	94.88	7	P:GO:0006091; P:GO:0006464; C:GO:0009536; C:GO:0009579; P:GO:0015979; C:GO:0032991; F:GO:0043167	P:generation of precursor metabolites and energy; P:cellular protein modification process; C:plastid; C:thylakoid; P:photosynthesis; C:protein-containing complex; F:ion binding			IPR023329 (G3DSA:1.10.3460.GENE3D); IPR022796 (PFAM); PTHR21649:SF2 (PANTHER); IPR001344 (PANTHER); NON_CYTOPLASMIC_DOMAIN (PHOBIUS); CYTOPLASMIC_DOMAIN (PHOBIUS); TRANSMEMBRANE (PHOBIUS); TRANSMEMBRANE (PHOBIUS); CYTOPLASMIC_DOMAIN (PHOBIUS); SSF103511 (SUPERFAMILY)	P:GO:0009765; C:GO:0016020	P:photosynthesis, light harvesting; C:membrane
TRUE	[INTERPRO, BLASTED, MAPPED, GO-SLIM]	sp|P08823|RUBA_WHEAT	ruBisCO large subunit-binding protein subunit alpha, chloroplastic	543	20	0	96.88	7	C:GO:0005739; C:GO:0005829; P:GO:0006457; P:GO:0007005; C:GO:0009536; F:GO:0043167; F:GO:0051082	C:mitochondrion; C:cytosol; P:protein folding; P:mitochondrion organization; C:plastid; F:ion binding; F:unfolded protein binding			Coil (COILS); IPR001844 (PRINTS); IPR027413 (G3DSA:1.10.560.GENE3D); IPR027409 (G3DSA:3.50.7.GENE3D); IPR027410 (G3DSA:3.30.260.GENE3D); IPR002423 (PFAM); IPR001844 (TIGRFAM); PTHR11353:SF179 (PANTHER); PTHR11353 (PANTHER); IPR018370 (PROSITE_PATTERNS); IPR001844 (HAMAP); IPR001844 (CDD); IPR027413 (SUPERFAMILY); IPR027410 (SUPERFAMILY); IPR027409 (SUPERFAMILY)	F:GO:0005524; C:GO:0005737; P:GO:0006457; P:GO:0042026	F:ATP binding; C:cytoplasm; P:protein folding; P:protein refolding
TRUE	[INTERPRO, BLASTED, MAPPED, GO-SLIM]	tr|M7ZAK2|M7ZAK2_TRIUA	Adenosylhomocysteinase	416	20	0	95.61	5	F:GO:0003674; P:GO:0006520; P:GO:0006790; P:GO:0034655; P:GO:0051186	F:molecular_function; P:cellular amino acid metabolic process; P:sulfur compound metabolic process; P:nucleobase-containing compound catabolic process; P:cofactor metabolic process	EC:3.3.1.1	Adenosylhomocysteinase	IPR000043 (SMART); IPR015878 (SMART); IPR000043 (PFAM); G3DSA:3.40.50.720 (GENE3D); G3DSA:3.40.50.1480 (GENE3D); IPR015878 (PFAM); IPR000043 (PIRSF); IPR000043 (PANTHER); PTHR23420:SF11 (PANTHER); IPR020082 (PROSITE_PATTERNS); IPR000043 (CDD); SSF52283 (SUPERFAMILY); IPR036291 (SUPERFAMILY)	F:GO:0004013	F:adenosylhomocysteinase activity
TRUE	[INTERPRO, BLASTED, MAPPED, GO-SLIM]	tr|W5XJK7|W5XJK7_TRITD	ATPase subunit 1 (mitochondrion)	509	20	0	99.17	8	C:GO:0005739; P:GO:0009058; F:GO:0016887; F:GO:0022857; C:GO:0032991; P:GO:0034641; F:GO:0043167; P:GO:0044281	C:mitochondrion; P:biosynthetic process; F:ATPase activity; F:transmembrane transporter activity; C:protein-containing complex; P:cellular nitrogen compound metabolic process; F:ion binding; P:small molecule metabolic process	EC:3.6.1.3; EC:3.6.1.15	Adenosinetriphosphatase; Nucleoside-triphosphate phosphatase	G3DSA:3.40.50.300 (GENE3D); IPR005294 (TIGRFAM); IPR038376 (G3DSA:1.20.150.GENE3D); IPR023366 (G3DSA:2.40.30.GENE3D); IPR000194 (PFAM); IPR004100 (PFAM); IPR000793 (PFAM); IPR005294 (PIRSF); PTHR43089 (PANTHER); IPR020003 (PROSITE_PATTERNS); IPR005294 (HAMAP); IPR033732 (CDD); IPR036121 (SUPERFAMILY); IPR027417 (SUPERFAMILY); SSF47917 (SUPERFAMILY)	F:GO:0005524; P:GO:0015986; F:GO:0032559; C:GO:0045261; P:GO:0046034; F:GO:0046933; P:GO:1902600	F:ATP binding; P:ATP synthesis coupled proton transport; F:adenyl ribonucleotide binding; C:proton-transporting ATP synthase complex, catalytic core F(1); P:ATP metabolic process; F:proton-transporting ATP synthase activity, rotational mechanism; P:proton transmembrane transport
TRUE	[INTERPRO, BLASTED, MAPPED, GO-SLIM]	tr|M7ZGS6|M7ZGS6_TRIUA	fructose-bisphosphate aldolase	358	20	0	97.71	9	C:GO:0005829; P:GO:0005975; P:GO:0006091; P:GO:0009058; F:GO:0016829; P:GO:0034655; P:GO:0044281; P:GO:0048856; P:GO:0051186	C:cytosol; P:carbohydrate metabolic process; P:generation of precursor metabolites and energy; P:biosynthetic process; F:lyase activity; P:nucleobase-containing compound catabolic process; P:small molecule metabolic process; P:anatomical structure development; P:cofactor metabolic process	EC:4.1.2.13	Fructose-bisphosphate aldolase	IPR013785 (G3DSA:3.20.20.GENE3D); IPR000741 (PFAM); PTHR11627:SF38 (PANTHER); PTHR11627 (PANTHER); IPR029768 (PROSITE_PATTERNS); cd00948 (CDD); SSF51569 (SUPERFAMILY)	F:GO:0003824; F:GO:0004332; P:GO:0006096	F:catalytic activity; F:fructose-bisphosphate aldolase activity; P:glycolytic process
TRUE	[INTERPRO, BLASTED, MAPPED, GO-SLIM]	tr|A0A075VTX2|A0A075VTX2_TRITU	photosystem II CP43 chlorophyll apoprotein (chloroplast)	473	20	0	99.9	8	P:GO:0006091; P:GO:0006464; C:GO:0009536; C:GO:0009579; P:GO:0015979; F:GO:0016491; C:GO:0032991; F:GO:0043167	P:generation of precursor metabolites and energy; P:cellular protein modification process; C:plastid; C:thylakoid; P:photosynthesis; F:oxidoreductase activity; C:protein-containing complex; F:ion binding			IPR000932 (PFAM); IPR005869 (TIGRFAM); G3DSA:1.10.10.670 (GENE3D); IPR000932 (PANTHER); PTHR33180:SF4 (PANTHER); NON_CYTOPLASMIC_DOMAIN (PHOBIUS); CYTOPLASMIC_DOMAIN (PHOBIUS); NON_CYTOPLASMIC_DOMAIN (PHOBIUS); NON_CYTOPLASMIC_DOMAIN (PHOBIUS); TRANSMEMBRANE (PHOBIUS); TRANSMEMBRANE (PHOBIUS); TRANSMEMBRANE (PHOBIUS); CYTOPLASMIC_DOMAIN (PHOBIUS); TRANSMEMBRANE (PHOBIUS); TRANSMEMBRANE (PHOBIUS);…	C:GO:0009521; C:GO:0009523; P:GO:0009767; P:GO:0009772; P:GO:0015979; C:GO:0016020; F:GO:0016168; P:GO:0019684; F:GO:0045156	C:photosystem; C:photosystem II; P:photosynthetic electron transport chain; P:photosynthetic electron transport in photosystem II; P:photosynthesis; C:membrane; F:chlorophyll binding; P:photosynthesis, light reaction; F:electron transporter, transferring electrons within the cyclic electron transport pathway of photosynthesis activity
TRUE	[INTERPRO, BLASTED]	tr|W5D5R6|W5D5R6_WHEAT	nodulin-related protein 1	158	20	6.28971e-45	74.74						mobidb-lite (MOBIDB_LITE); PTHR35098:SF2 (PANTHER); PTHR35098 (PANTHER)	no GO terms	no GO terms
TRUE	[INTERPRO, BLASTED, MAPPED, GO-SLIM]	sp|P26302|KPPR_WHEAT	phosphoribulokinase, chloroplastic	404	20	0	94.3	9	C:GO:0005829; P:GO:0005975; P:GO:0009058; C:GO:0009536; P:GO:0015979; F:GO:0016301; P:GO:0034641; F:GO:0043167; P:GO:0044281	C:cytosol; P:carbohydrate metabolic process; P:biosynthetic process; C:plastid; P:photosynthesis; F:kinase activity; P:cellular nitrogen compound metabolic process; F:ion binding; P:small molecule metabolic process	EC:2.7.1.48; EC:2.7.1.19	Uridine kinase; Phosphoribulokinase	IPR006082 (PRINTS); G3DSA:3.40.50.300 (GENE3D); IPR006083 (PFAM); PTHR10285:SF120 (PANTHER); PTHR10285 (PANTHER); IPR006082 (PROSITE_PATTERNS); cd02026 (CDD); IPR027417 (SUPERFAMILY)	F:GO:0005524; P:GO:0005975; P:GO:0008152; F:GO:0008974; F:GO:0016301	F:ATP binding; P:carbohydrate metabolic process; P:metabolic process; F:phosphoribulokinase activity; F:kinase activity
TRUE	[INTERPRO, BLASTED, MAPPED, GO-SLIM]	tr|M8AQX5|M8AQX5_AEGTA	beta-amylase	538	20	0	92.73	3	P:GO:0005975; P:GO:0009056; F:GO:0016798	P:carbohydrate metabolic process; P:catabolic process; F:hydrolase activity, acting on glycosyl bonds	EC:3.2.1.2	Beta-amylase	IPR001554 (PRINTS); IPR001371 (PRINTS); IPR001554 (PFAM); G3DSA:3.20.20.80 (GENE3D); mobidb-lite (MOBIDB_LITE); PTHR31352:SF5 (PANTHER); IPR001554 (PANTHER); IPR018238 (PROSITE_PATTERNS); IPR018238 (PROSITE_PATTERNS); IPR017853 (SUPERFAMILY)	P:GO:0000272; F:GO:0016161	P:polysaccharide catabolic process; F:beta-amylase activity
TRUE	[INTERPRO, BLASTED, MAPPED, GO-SLIM]	tr|A0A060MZP1|A0A060MZP1_WHEAT	high-molecular-weight glutenin subunit	794	20	2.4512e-74	96.71	1	F:GO:0003674	F:molecular_function			IPR001419 (PRINTS); IPR001419 (PFAM); mobidb-lite (MOBIDB_LITE); IPR036312 (SUPERFAMILY)	F:GO:0045735	F:nutrient reservoir activity
TRUE	[INTERPRO, BLASTED, MAPPED, GO-SLIM]	tr|G8IW48|G8IW48_PSEMZ	photosystem II protein D2 (chloroplast)	353	20	0	99.5	8	P:GO:0006091; P:GO:0006464; C:GO:0009536; C:GO:0009579; P:GO:0015979; F:GO:0016491; C:GO:0032991; F:GO:0043167	P:generation of precursor metabolites and energy; P:cellular protein modification process; C:plastid; C:thylakoid; P:photosynthesis; F:oxidoreductase activity; C:protein-containing complex; F:ion binding			IPR000484 (PRINTS); IPR036854 (G3DSA:1.20.85.GENE3D); IPR000484 (PFAM); IPR005868 (TIGRFAM); IPR000484 (PANTHER); PTHR33149:SF8 (PANTHER); IPR000484 (PROSITE_PATTERNS); TRANSMEMBRANE (PHOBIUS); TRANSMEMBRANE (PHOBIUS); CYTOPLASMIC_DOMAIN (PHOBIUS); NON_CYTOPLASMIC_DOMAIN (PHOBIUS); TRANSMEMBRANE (PHOBIUS); TRANSMEMBRANE (PHOBIUS); NON_CYTOPLASMIC_DOMAIN (PHOBIUS); NON_CYTOPLASMIC_DOMAIN (PHOBIUS)…	C:GO:0009523; P:GO:0009772; P:GO:0015979; C:GO:0016020; P:GO:0019684; F:GO:0045156	C:photosystem II; P:photosynthetic electron transport in photosystem II; P:photosynthesis; C:membrane; P:photosynthesis, light reaction; F:electron transporter, transferring electrons within the cyclic electron transport pathway of photosynthesis activity
TRUE	[INTERPRO, BLASTED, MAPPED, GO-SLIM]	sp|P58386|PSAB_WHEAT	photosystem I P700 apoprotein A2 (chloroplast)	734	20	0	99.73	8	P:GO:0006091; P:GO:0006464; C:GO:0009536; C:GO:0009579; P:GO:0015979; F:GO:0016491; C:GO:0032991; F:GO:0043167	P:generation of precursor metabolites and energy; P:cellular protein modification process; C:plastid; C:thylakoid; P:photosynthesis; F:oxidoreductase activity; C:protein-containing complex; F:ion binding			IPR001280 (PRINTS); IPR001280 (PFAM); IPR001280 (PIRSF); IPR036408 (G3DSA:1.20.1130.GENE3D); IPR006244 (TIGRFAM); PTHR30128:SF4 (PANTHER); PTHR30128 (PANTHER); IPR020586 (PROSITE_PATTERNS); NON_CYTOPLASMIC_DOMAIN (PHOBIUS); TRANSMEMBRANE (PHOBIUS); TRANSMEMBRANE (PHOBIUS); TRANSMEMBRANE (PHOBIUS); NON_CYTOPLASMIC_DOMAIN (PHOBIUS); TRANSMEMBRANE (PHOBIUS); TRANSMEMBRANE (PHOBIUS); NON_CYTOPLASMIC_…	C:GO:0009522; C:GO:0009579; P:GO:0015979; C:GO:0016021	C:photosystem I; C:thylakoid; P:photosynthesis; C:integral component of membrane
TRUE	[INTERPRO, BLASTED, MAPPED, GO-SLIM]	tr|W5BD57|W5BD57_WHEAT	chaperone protein ClpC1, chloroplastic	917	20	0	97.47	3	F:GO:0008233; C:GO:0009536; F:GO:0043167	F:peptidase activity; C:plastid; F:ion binding			IPR001270 (PRINTS); IPR019489 (SMART); IPR003593 (SMART); IPR001943 (PFAM); IPR004176 (PFAM); G3DSA:3.40.50.300 (GENE3D); G3DSA:1.10.8.60 (GENE3D); IPR003959 (PFAM); G3DSA:3.40.50.300 (GENE3D); IPR036628 (G3DSA:1.10.1780.GENE3D); IPR019489 (PFAM); G3DSA:3.40.50.300 (GENE3D); IPR003959 (PFAM); mobidb-lite (MOBIDB_LITE); PTHR43572:SF19 (PANTHER); PTHR43572 (PANTHER); IPR028299 (PROSITE_PATTERNS); I…	F:GO:0005515; F:GO:0005524; P:GO:0019538	F:protein binding; F:ATP binding; P:protein metabolic process
TRUE	[INTERPRO, BLASTED, MAPPED, GO-SLIM]	sp|P69415|PSAC_WHEAT	photosystem I subunit VII (chloroplast)	81	20	6.36021e-53	99.2	7	P:GO:0006091; C:GO:0009536; C:GO:0009579; P:GO:0015979; F:GO:0016491; C:GO:0032991; F:GO:0043167	P:generation of precursor metabolites and energy; C:plastid; C:thylakoid; P:photosynthesis; F:oxidoreductase activity; C:protein-containing complex; F:ion binding			G3DSA:3.30.70.20 (GENE3D); IPR017491 (TIGRFAM); PF14697 (PFAM); PTHR24960 (PANTHER); PTHR24960:SF66 (PANTHER); IPR017900 (PROSITE_PATTERNS); IPR017896 (PROSITE_PROFILES); IPR017491 (HAMAP); SSF54862 (SUPERFAMILY)	F:GO:0009055; C:GO:0009522; P:GO:0009773; P:GO:0015979; C:GO:0042651; F:GO:0051539	F:electron transfer activity; C:photosystem I; P:photosynthetic electron transport in photosystem I; P:photosynthesis; C:thylakoid membrane; F:4 iron, 4 sulfur cluster binding
TRUE	[INTERPRO, BLASTED, MAPPED, GO-SLIM]	tr|M8AVF4|M8AVF4_AEGTA	cytochrome b6-f complex iron-sulfur subunit, chloroplastic	222	20	8.47968e-153	90.93	6	P:GO:0006091; C:GO:0009536; C:GO:0009579; P:GO:0015979; F:GO:0016491; F:GO:0043167	P:generation of precursor metabolites and energy; C:plastid; C:thylakoid; P:photosynthesis; F:oxidoreductase activity; F:ion binding	EC:1.10.9; EC:1.10.9.1	Acting on diphenols and related substances as donors; Plastoquinol--plastocyanin reductase	IPR005805 (PRINTS); G3DSA:1.20.5.700 (GENE3D); IPR014909 (PFAM); IPR017941 (PFAM); IPR036922 (G3DSA:2.102.10.GENE3D); IPR023960 (PTHR10134:PANTHER); IPR014349 (PANTHER); TRANSMEMBRANE (PHOBIUS); NON_CYTOPLASMIC_DOMAIN (PHOBIUS); CYTOPLASMIC_DOMAIN (PHOBIUS); IPR023960 (HAMAP); IPR017941 (PROSITE_PROFILES); cd03471 (CDD); IPR036922 (SUPERFAMILY); TMhelix (TMHMM)	F:GO:0009496; P:GO:0015979; C:GO:0016020; F:GO:0016491; F:GO:0016679; C:GO:0042651; F:GO:0045158; F:GO:0051537; P:GO:0055114	F:plastoquinol--plastocyanin reductase activity; P:photosynthesis; C:membrane; F:oxidoreductase activity; F:oxidoreductase activity, acting on diphenols and related substances as donors; C:thylakoid membrane; F:electron transporter, transferring electrons within cytochrome b6/f complex of photosystem II activity; F:2 iron, 2 sulfur cluster binding; P:oxidation-reduction process
TRUE	[INTERPRO, BLASTED, MAPPED, GO-SLIM]	tr|G3FLC5|G3FLC5_WHEAT	high-molecular-weight glutenin subunit	795	20	3.40221e-54	97.45	1	F:GO:0003674	F:molecular_function			IPR001419 (PRINTS); IPR001419 (PFAM); mobidb-lite (MOBIDB_LITE); mobidb-lite (MOBIDB_LITE); SIGNAL_PEPTIDE_C_REGION (PHOBIUS); NON_CYTOPLASMIC_DOMAIN (PHOBIUS); SIGNAL_PEPTIDE (PHOBIUS); SIGNAL_PEPTIDE_H_REGION (PHOBIUS); SIGNAL_PEPTIDE_N_REGION (PHOBIUS); SignalP-TM (SIGNALP_GRAM_POSITIVE); SignalP-noTM (SIGNALP_GRAM_NEGATIVE); SignalP-noTM (SIGNALP_EUK); IPR036312 (SUPERFAMILY)	F:GO:0045735	F:nutrient reservoir activity
TRUE	[INTERPRO, BLASTED, MAPPED, GO-SLIM]	tr|M7ZEC4|M7ZEC4_TRIUA	Elongation factor Tu, chloroplastic	414	20	0	97.08	4	F:GO:0003924; C:GO:0005622; F:GO:0008135; F:GO:0043167	F:GTPase activity; C:intracellular; F:translation factor activity, RNA binding; F:ion binding	EC:3.6.1.15	Nucleoside-triphosphate phosphatase	IPR000795 (PRINTS); IPR000795 (PFAM); G3DSA:3.40.50.300 (GENE3D); IPR004541 (TIGRFAM); G3DSA:2.40.30.10 (GENE3D); IPR004161 (PFAM); G3DSA:2.40.30.10 (GENE3D); IPR004160 (PFAM); PTHR43721:SF6 (PANTHER); PTHR43721 (PANTHER); IPR031157 (PROSITE_PATTERNS); IPR000795 (PROSITE_PROFILES); cd03707 (CDD); IPR033720 (CDD); IPR027417 (SUPERFAMILY); IPR009000 (SUPERFAMILY); IPR009001 (SUPERFAMILY)	F:GO:0003746; F:GO:0003924; F:GO:0005525; C:GO:0005622; P:GO:0006414	F:translation elongation factor activity; F:GTPase activity; F:GTP binding; C:intracellular; P:translational elongation
TRUE	[INTERPRO, BLASTED, MAPPED, GO-SLIM]	tr|M8CB07|M8CB07_AEGTA	PsbB (chloroplast)	499	20	0	88.07	8	P:GO:0006091; P:GO:0006464; C:GO:0009536; C:GO:0009579; P:GO:0015979; F:GO:0016491; C:GO:0032991; F:GO:0043167	P:generation of precursor metabolites and energy; P:cellular protein modification process; C:plastid; C:thylakoid; P:photosynthesis; F:oxidoreductase activity; C:protein-containing complex; F:ion binding			IPR002325 (PRINTS); G3DSA:3.10.680.10 (GENE3D); IPR036826 (G3DSA:2.60.40.GENE3D); IPR024094 (PFAM); IPR000932 (PFAM); PTHR33180:SF5 (PANTHER); IPR000932 (PANTHER); CYTOPLASMIC_DOMAIN (PHOBIUS); TRANSMEMBRANE (PHOBIUS); NON_CYTOPLASMIC_DOMAIN (PHOBIUS); IPR002325 (PROSITE_PROFILES); IPR036826 (SUPERFAMILY); IPR036001 (SUPERFAMILY); TMhelix (TMHMM)	F:GO:0005506; F:GO:0009055; C:GO:0009521; P:GO:0009767; P:GO:0015979; C:GO:0016020; F:GO:0016168; P:GO:0019684; F:GO:0020037; C:GO:0031361	F:iron ion binding; F:electron transfer activity; C:photosystem; P:photosynthetic electron transport chain; P:photosynthesis; C:membrane; F:chlorophyll binding; P:photosynthesis, light reaction; F:heme binding; C:integral component of thylakoid membrane
TRUE	[INTERPRO, BLASTED, MAPPED, GO-SLIM]	tr|M8B2C7|M8B2C7_TRIUA	Sedoheptulose-1,7-bisphosphatase, chloroplastic	369	20	0	96.2	7	P:GO:0005975; P:GO:0009058; C:GO:0009536; P:GO:0015979; F:GO:0016791; F:GO:0043167; P:GO:0044281	P:carbohydrate metabolic process; P:biosynthetic process; C:plastid; P:photosynthesis; F:phosphatase activity; F:ion binding; P:small molecule metabolic process	EC:3.1.3.37; EC:3.1.3.23; EC:3.1.3.11; EC:3.1.3.41	Sedoheptulose-bisphosphatase; Sugar-phosphatase; Fructose-bisphosphatase; 4-nitrophenylphosphatase	IPR023079 (PRINTS); G3DSA:3.40.190.80 (GENE3D); G3DSA:3.30.540.10 (GENE3D); IPR033391 (PFAM); IPR000146 (PIRSF); PTHR11556:SF2 (PANTHER); IPR000146 (PANTHER); IPR000146 (CDD); SSF56655 (SUPERFAMILY)	P:GO:0005975; F:GO:0016791	P:carbohydrate metabolic process; F:phosphatase activity
TRUE	[INTERPRO, BLASTED, MAPPED, GO-SLIM]	sp|P17314|IAAC3_WHEAT	avena alpha amylase trypsin inhibitor	168	20	1.83839e-98	73.84	2	C:GO:0005576; F:GO:0030234	C:extracellular region; F:enzyme regulator activity			IPR006106 (PRINTS); IPR016140 (SMART); IPR016140 (PFAM); G3DSA:1.10.110.10 (GENE3D); PTHR34481:SF2 (PANTHER); IPR006106 (PANTHER); IPR006105 (PROSITE_PATTERNS); SIGNAL_PEPTIDE (PHOBIUS); SIGNAL_PEPTIDE_N_REGION (PHOBIUS); NON_CYTOPLASMIC_DOMAIN (PHOBIUS); SIGNAL_PEPTIDE_C_REGION (PHOBIUS); SIGNAL_PEPTIDE_H_REGION (PHOBIUS); PS51257 (PROSITE_PROFILES); cd00261 (CDD); SignalP-TM (SIGNALP_GRAM_POSIT…	F:GO:0004867	F:serine-type endopeptidase inhibitor activity
TRUE	[INTERPRO, BLASTED, MAPPED, GO-SLIM]	tr|M8AJB6|M8AJB6_TRIUA	polyubiquitin 11	458	20	0	99.34	4	C:GO:0005634; C:GO:0005773; P:GO:0008150; F:GO:0016874	C:nucleus; C:vacuole; P:biological_process; F:ligase activity			IPR019956 (PRINTS); IPR000626 (SMART); G3DSA:3.10.20.90 (GENE3D); IPR000626 (PFAM); PTHR10666 (PANTHER); PTHR10666:SF242 (PANTHER); IPR019954 (PROSITE_PATTERNS); IPR000626 (PROSITE_PROFILES); cd01803 (CDD); cd01803 (CDD); cd01803 (CDD); IPR029071 (SUPERFAMILY); IPR029071 (SUPERFAMILY); IPR029071 (SUPERFAMILY)	F:GO:0005515	F:protein binding
TRUE	[INTERPRO, BLASTED, MAPPED, GO-SLIM]	tr|A6XMY5|A6XMY5_TRIMO	serine hydroxymethyltransferase, mitochondrial	510	20	0	95.1	16	F:GO:0003723; C:GO:0005576; C:GO:0005634; C:GO:0005739; C:GO:0005829; C:GO:0005840; C:GO:0005886; P:GO:0006520; P:GO:0006950; F:GO:0008168; P:GO:0009058; C:GO:0009536; C:GO:0009579; P:GO:0034641; F:GO:0043167; P:GO:0051186	F:RNA binding; C:extracellular region; C:nucleus; C:mitochondrion; C:cytosol; C:ribosome; C:plasma membrane; P:cellular amino acid metabolic process; P:response to stress; F:methyltransferase activity; P:biosynthetic process; C:plastid; C:thylakoid; P:cellular nitrogen compound metabolic process; F:ion binding; P:cofactor metabolic process	EC:2.1.2.1	Glycine hydroxymethyltransferase	IPR015421 (G3DSA:3.40.640.GENE3D); IPR015422 (G3DSA:3.90.1150.GENE3D); IPR001085 (PIRSF); PF00464 (PFAM); PTHR11680 (PANTHER); PTHR11680:SF12 (PANTHER); IPR019798 (PROSITE_PATTERNS); IPR001085 (HAMAP); IPR001085 (CDD); IPR015424 (SUPERFAMILY)	F:GO:0003824; F:GO:0004372; P:GO:0019264; F:GO:0030170; P:GO:0035999	F:catalytic activity; F:glycine hydroxymethyltransferase activity; P:glycine biosynthetic process from serine; F:pyridoxal phosphate binding; P:tetrahydrofolate interconversion
TRUE	[INTERPRO, BLASTED, MAPPED, GO-SLIM]	tr|M8AZK4|M8AZK4_AEGTA	ATP-dependent zinc metalloprotease FTSH, chloroplastic	665	20	0	98.69	10	C:GO:0005739; P:GO:0006091; F:GO:0008233; P:GO:0009056; C:GO:0009536; C:GO:0009579; P:GO:0015979; F:GO:0016887; F:GO:0043167; P:GO:0061024	C:mitochondrion; P:generation of precursor metabolites and energy; F:peptidase activity; P:catabolic process; C:plastid; C:thylakoid; P:photosynthesis; F:ATPase activity; F:ion binding; P:membrane organization	EC:3.4.24; EC:3.6.1.3; EC:3.6.1.15	Acting on peptide bonds (peptidases); Adenosinetriphosphatase; Nucleoside-triphosphate phosphatase	IPR003593 (SMART); G3DSA:1.20.58.760 (GENE3D); IPR003959 (PFAM); IPR005936 (TIGRFAM); IPR000642 (PFAM); G3DSA:3.40.50.300 (GENE3D); G3DSA:1.10.8.60 (GENE3D); mobidb-lite (MOBIDB_LITE); PTHR23076 (PANTHER); PTHR23076:SF33 (PANTHER); IPR003960 (PROSITE_PATTERNS); SIGNAL_PEPTIDE_N_REGION (PHOBIUS); NON_CYTOPLASMIC_DOMAIN (PHOBIUS); SIGNAL_PEPTIDE_H_REGION (PHOBIUS); SIGNAL_PEPTIDE_C_REGION (PHOBIUS)…	F:GO:0004222; F:GO:0005524; P:GO:0006508; C:GO:0016020	F:metalloendopeptidase activity; F:ATP binding; P:proteolysis; C:membrane
TRUE	[INTERPRO, BLASTED, MAPPED, GO-SLIM]	tr|M8ACQ0|M8ACQ0_TRIUA	glutamate--glyoxylate aminotransferase 2 isoform X1	478	20	0	96.1	2	P:GO:0009058; F:GO:0043167	P:biosynthetic process; F:ion binding	EC:2.6.1.4	Glycine transaminase	IPR015421 (G3DSA:3.40.640.GENE3D); IPR015422 (G3DSA:3.90.1150.GENE3D); IPR004839 (PFAM); PTHR11751:SF373 (PANTHER); PTHR11751 (PANTHER); cd00609 (CDD); IPR015424 (SUPERFAMILY)	F:GO:0003824; P:GO:0009058; F:GO:0030170	F:catalytic activity; P:biosynthetic process; F:pyridoxal phosphate binding
TRUE	[INTERPRO, BLASTED, MAPPED, GO-SLIM]	tr|M7ZSU0|M7ZSU0_TRIUA	Germin-like protein 8-14	213	20	1.08811e-137	93.89	3	C:GO:0005618; C:GO:0031012; F:GO:0043167	C:cell wall; C:extracellular matrix; F:ion binding			IPR001929 (PRINTS); IPR006045 (SMART); IPR006045 (PFAM); IPR014710 (G3DSA:2.60.120.GENE3D); PTHR31238:SF2 (PANTHER); PTHR31238 (PANTHER); IPR019780 (PROSITE_PATTERNS); SIGNAL_PEPTIDE_H_REGION (PHOBIUS); NON_CYTOPLASMIC_DOMAIN (PHOBIUS); SIGNAL_PEPTIDE_N_REGION (PHOBIUS); SIGNAL_PEPTIDE_C_REGION (PHOBIUS); SIGNAL_PEPTIDE (PHOBIUS); SignalP-TM (SIGNALP_GRAM_NEGATIVE); SignalP-noTM (SIGNALP_EUK); Si…	F:GO:0030145; F:GO:0045735	F:manganese ion binding; F:nutrient reservoir activity
TRUE	[INTERPRO, BLASTED, MAPPED, GO-SLIM]	tr|L0GED8|L0GED8_WHEAT	14-3-3-like protein	261	20	0	96.32	20	P:GO:0000003; P:GO:0000902; C:GO:0005618; C:GO:0005634; C:GO:0005739; C:GO:0005794; C:GO:0005829; C:GO:0005886; P:GO:0006464; P:GO:0006520; P:GO:0006950; P:GO:0007049; P:GO:0007165; P:GO:0009058; P:GO:0030154; F:GO:0030234; F:GO:0032182; P:GO:0034641; P:GO:0040007; F:GO:0043167	P:reproduction; P:cell morphogenesis; C:cell wall; C:nucleus; C:mitochondrion; C:Golgi apparatus; C:cytosol; C:plasma membrane; P:cellular protein modification process; P:cellular amino acid metabolic process; P:response to stress; P:cell cycle; P:signal transduction; P:biosynthetic process; P:cell differentiation; F:enzyme regulator activity; F:ubiquitin-like protein binding; P:cellular nitrogen…	EC:1.97.1; EC:3.1.1.1; EC:3.1.1.4	Other oxidoreductases; Carboxylesterase; Phospholipase A(2)	Coil (COILS); IPR000308 (PRINTS); IPR023410 (SMART); IPR036815 (G3DSA:1.20.190.GENE3D); IPR023410 (PFAM); IPR000308 (PIRSF); mobidb-lite (MOBIDB_LITE); IPR000308 (PANTHER); PTHR18860:SF40 (PANTHER); IPR023409 (PROSITE_PATTERNS); IPR023409 (PROSITE_PATTERNS); IPR036815 (SUPERFAMILY)	F:GO:0019904	F:protein domain specific binding
TRUE	[INTERPRO, BLASTED, MAPPED, GO-SLIM]	tr|Q8W3W7|Q8W3W7_WHEAT	low-molecular-weight glutenin subunit	299	20	1.32586e-46	98.82	1	F:GO:0003674	F:molecular_function			IPR001954 (PRINTS); PR00209 (PRINTS); IPR016140 (SMART); IPR016140 (PFAM); mobidb-lite (MOBIDB_LITE); SIGNAL_PEPTIDE_C_REGION (PHOBIUS); SIGNAL_PEPTIDE_N_REGION (PHOBIUS); SIGNAL_PEPTIDE (PHOBIUS); NON_CYTOPLASMIC_DOMAIN (PHOBIUS); SIGNAL_PEPTIDE_H_REGION (PHOBIUS); cd00261 (CDD); SignalP-noTM (SIGNALP_EUK); IPR036312 (SUPERFAMILY)	F:GO:0045735	F:nutrient reservoir activity
TRUE	[INTERPRO, BLASTED, MAPPED, GO-SLIM]	tr|C3VN75|C3VN75_WHEAT	low-molecular-weight glutenin subunit	303	20	3.40371e-63	98.36	1	F:GO:0003674	F:molecular_function			IPR001954 (PRINTS); PR00209 (PRINTS); G3DSA:1.10.110.10 (GENE3D); IPR016140 (PFAM); mobidb-lite (MOBIDB_LITE); SIGNAL_PEPTIDE_H_REGION (PHOBIUS); NON_CYTOPLASMIC_DOMAIN (PHOBIUS); SIGNAL_PEPTIDE_C_REGION (PHOBIUS); SIGNAL_PEPTIDE_N_REGION (PHOBIUS); SIGNAL_PEPTIDE (PHOBIUS); cd00261 (CDD); SignalP-TM (SIGNALP_GRAM_POSITIVE); SignalP-noTM (SIGNALP_GRAM_NEGATIVE); SignalP-noTM (SIGNALP_EUK); IPR036…	F:GO:0045735	F:nutrient reservoir activity
TRUE	[INTERPRO, BLASTED, MAPPED, GO-SLIM]	tr|A0A077S298|A0A077S298_WHEAT	50S ribosomal protein L12, chloroplastic	176	20	6.80717e-63	90.18	6	F:GO:0003735; C:GO:0005739; C:GO:0005840; P:GO:0006412; C:GO:0009536; F:GO:0022857	F:structural constituent of ribosome; C:mitochondrion; C:ribosome; P:translation; C:plastid; F:transmembrane transporter activity			IPR013823 (PFAM); IPR000206 (TIGRFAM); IPR014719 (G3DSA:3.30.1390.GENE3D); G3DSA:1.20.5.710 (GENE3D); IPR008932 (PFAM); mobidb-lite (MOBIDB_LITE); PTHR44580 (PANTHER); SIGNAL_PEPTIDE_H_REGION (PHOBIUS); SIGNAL_PEPTIDE_N_REGION (PHOBIUS); NON_CYTOPLASMIC_DOMAIN (PHOBIUS); SIGNAL_PEPTIDE_C_REGION (PHOBIUS); SIGNAL_PEPTIDE (PHOBIUS); IPR013823 (PRODOM); IPR000206 (HAMAP); IPR000206 (CDD); SignalP-TM…	F:GO:0003735; C:GO:0005622; C:GO:0005840; P:GO:0006412	F:structural constituent of ribosome; C:intracellular; C:ribosome; P:translation
TRUE	[INTERPRO, BLASTED, MAPPED, GO-SLIM]	tr|M7YH23|M7YH23_TRIUA	Chlorophyll a-b binding protein CP26, chloroplastic	359	20	0	92.32	7	P:GO:0006091; P:GO:0006464; C:GO:0009536; C:GO:0009579; P:GO:0015979; C:GO:0032991; F:GO:0043167	P:generation of precursor metabolites and energy; P:cellular protein modification process; C:plastid; C:thylakoid; P:photosynthesis; C:protein-containing complex; F:ion binding			IPR022796 (PFAM); IPR023329 (G3DSA:1.10.3460.GENE3D); IPR001344 (PANTHER); PTHR21649:SF53 (PANTHER); SSF103511 (SUPERFAMILY)	P:GO:0009765; C:GO:0016020	P:photosynthesis, light harvesting; C:membrane
TRUE	[INTERPRO, BLASTED, MAPPED, GO-SLIM]	tr|M7Z178|M7Z178_TRIUA	Photosystem I reaction center subunit II, chloroplastic	156	20	1.35898e-112	97.35	5	C:GO:0005886; C:GO:0009536; C:GO:0009579; P:GO:0015979; C:GO:0032991	C:plasma membrane; C:plastid; C:thylakoid; P:photosynthesis; C:protein-containing complex			G3DSA:3.30.1470.10 (GENE3D); IPR003685 (PFAM); IPR003685 (PANTHER); PTHR31982:SF4 (PANTHER); IPR036579 (SUPERFAMILY)	C:GO:0009522; C:GO:0009538; P:GO:0015979	C:photosystem I; C:photosystem I reaction center; P:photosynthesis
TRUE	[INTERPRO, BLASTED, MAPPED, GO-SLIM]	sp|Q41629|ADT1_WHEAT	adenine nucleotide translocator	331	20	0	96.17	5	C:GO:0005739; P:GO:0006950; P:GO:0007005; F:GO:0022857; P:GO:0061024	C:mitochondrion; P:response to stress; P:mitochondrion organization; F:transmembrane transporter activity; P:membrane organization			IPR002067 (PRINTS); IPR002113 (PRINTS); IPR018108 (PFAM); IPR023395 (G3DSA:1.50.40.GENE3D); PTHR24089 (PANTHER); PTHR24089:SF645 (PANTHER); NON_CYTOPLASMIC_DOMAIN (PHOBIUS); CYTOPLASMIC_DOMAIN (PHOBIUS); TRANSMEMBRANE (PHOBIUS); TRANSMEMBRANE (PHOBIUS); CYTOPLASMIC_DOMAIN (PHOBIUS); IPR018108 (PROSITE_PROFILES); IPR023395 (SUPERFAMILY); TMhelix (TMHMM); TMhelix (TMHMM); TMhelix (TMHMM)	C:GO:0005743; F:GO:0022857; P:GO:0055085	C:mitochondrial inner membrane; F:transmembrane transporter activity; P:transmembrane transport
TRUE	[INTERPRO, BLASTED, MAPPED, GO-SLIM]	tr|T1MQT9|T1MQT9_TRIUA	protein plastid transcriptionally active 16, chloroplastic	498	20	0	82.06	4	C:GO:0000229; P:GO:0008150; C:GO:0009536; C:GO:0009579	C:cytoplasmic chromosome; P:biological_process; C:plastid; C:thylakoid			Coil (COILS); Coil (COILS); IPR016040 (PFAM); G3DSA:3.40.50.720 (GENE3D); mobidb-lite (MOBIDB_LITE); PTHR14194 (PANTHER); PTHR14194:SF38 (PANTHER); IPR036291 (SUPERFAMILY)	no GO terms	no GO terms
TRUE	[INTERPRO, BLASTED, MAPPED, GO-SLIM]	tr|Q68AN2|Q68AN2_WHEAT	low molecular weight glutenin subunit	343	20	8.32498e-57	99.85	1	F:GO:0003674	F:molecular_function			PR00209 (PRINTS); IPR001954 (PRINTS); IPR016140 (SMART); IPR016140 (PFAM); G3DSA:1.10.110.10 (GENE3D); mobidb-lite (MOBIDB_LITE); SIGNAL_PEPTIDE_N_REGION (PHOBIUS); SIGNAL_PEPTIDE_C_REGION (PHOBIUS); SIGNAL_PEPTIDE (PHOBIUS); SIGNAL_PEPTIDE_H_REGION (PHOBIUS); NON_CYTOPLASMIC_DOMAIN (PHOBIUS); cd00261 (CDD); SignalP-noTM (SIGNALP_EUK); SignalP-noTM (SIGNALP_GRAM_NEGATIVE); SignalP-TM (SIGNALP_GRA…	F:GO:0045735	F:nutrient reservoir activity
TRUE	[INTERPRO, BLASTED, MAPPED, GO-SLIM]	tr|N1R5T6|N1R5T6_AEGTA	ATP synthase delta chain, chloroplastic	159	20	3.1942e-100	90.35	11	P:GO:0006091; P:GO:0006950; P:GO:0009058; C:GO:0009536; C:GO:0009579; P:GO:0015979; F:GO:0016887; F:GO:0022857; C:GO:0032991; P:GO:0034641; P:GO:0044281	P:generation of precursor metabolites and energy; P:response to stress; P:biosynthetic process; C:plastid; C:thylakoid; P:photosynthesis; F:ATPase activity; F:transmembrane transporter activity; C:protein-containing complex; P:cellular nitrogen compound metabolic process; P:small molecule metabolic process	EC:3.6.1.3; EC:3.6.1.15	Adenosinetriphosphatase; Nucleoside-triphosphate phosphatase	IPR000711 (PFAM); IPR000711 (TIGRFAM); IPR026015 (G3DSA:1.10.520.GENE3D); IPR000711 (PANTHER); PTHR11910:SF13 (PANTHER); IPR020781 (PROSITE_PATTERNS); IPR000711 (HAMAP); IPR026015 (SUPERFAMILY)	P:GO:0015986; C:GO:0016020; F:GO:0046933	P:ATP synthesis coupled proton transport; C:membrane; F:proton-transporting ATP synthase activity, rotational mechanism
TRUE	[INTERPRO, BLASTED, MAPPED, GO-SLIM]	tr|M7YZ91|M7YZ91_TRIUA	heat shock cognate 70 kDa protein 2-like	762	20	0	94.87	2	F:GO:0016491; F:GO:0043167	F:oxidoreductase activity; F:ion binding	EC:1.3.1.74	2-alkenal reductase (NAD(P)(+))	Coil (COILS); IPR013126 (PRINTS); G3DSA:3.90.640.10 (GENE3D); IPR029047 (G3DSA:2.60.34.GENE3D); IPR029048 (G3DSA:1.20.1270.GENE3D); IPR013126 (PFAM); G3DSA:3.30.420.40 (GENE3D); G3DSA:3.30.30.30 (GENE3D); G3DSA:3.30.420.40 (GENE3D); mobidb-lite (MOBIDB_LITE); PTHR19375:SF308 (PANTHER); IPR013126 (PANTHER); IPR018181 (PROSITE_PATTERNS); IPR018181 (PROSITE_PATTERNS); IPR018181 (PROSITE_PATTERNS); I…	F:GO:0003677	F:DNA binding
TRUE	[INTERPRO, BLASTED, MAPPED, GO-SLIM]	tr|W5D4R0|W5D4R0_WHEAT	photosystem II 22 kDa protein, chloroplastic	272	20	9.43096e-142	89.09	3	C:GO:0009536; C:GO:0009579; P:GO:0055085	C:plastid; C:thylakoid; P:transmembrane transport			IPR022796 (PFAM); IPR023329 (G3DSA:1.10.3460.GENE3D); PTHR14154 (PANTHER); PTHR14154:SF39 (PANTHER); TRANSMEMBRANE (PHOBIUS); CYTOPLASMIC_DOMAIN (PHOBIUS); NON_CYTOPLASMIC_DOMAIN (PHOBIUS); TRANSMEMBRANE (PHOBIUS); CYTOPLASMIC_DOMAIN (PHOBIUS); SSF103511 (SUPERFAMILY); TMhelix (TMHMM); TMhelix (TMHMM)	no GO terms	no GO terms
TRUE	[INTERPRO, BLASTED, MAPPED, GO-SLIM]	tr|A3KLL4|A3KLL4_WHEAT	malate dehydrogenase, cytoplasmic	333	20	0	96.88	8	C:GO:0005737; C:GO:0005886; P:GO:0005975; P:GO:0006091; F:GO:0016491; P:GO:0034641; P:GO:0044281; P:GO:0051186	C:cytoplasm; C:plasma membrane; P:carbohydrate metabolic process; P:generation of precursor metabolites and energy; F:oxidoreductase activity; P:cellular nitrogen compound metabolic process; P:small molecule metabolic process; P:cofactor metabolic process	EC:1.1.1.37	Malate dehydrogenase	IPR015955 (G3DSA:3.90.110.GENE3D); IPR010945 (TIGRFAM); IPR001557 (PIRSF); G3DSA:3.40.50.720 (GENE3D); IPR001236 (PFAM); IPR011274 (TIGRFAM); IPR022383 (PFAM); IPR010945 (PANTHER); PTHR23382:SF7 (PANTHER); IPR001252 (PROSITE_PATTERNS); IPR011274 (CDD); IPR015955 (SUPERFAMILY); IPR036291 (SUPERFAMILY)	F:GO:0003824; P:GO:0005975; P:GO:0006108; F:GO:0016491; F:GO:0016615; F:GO:0016616; P:GO:0019752; F:GO:0030060; P:GO:0055114	F:catalytic activity; P:carbohydrate metabolic process; P:malate metabolic process; F:oxidoreductase activity; F:malate dehydrogenase activity; F:oxidoreductase activity, acting on the CH-OH group of donors, NAD or NADP as acceptor; P:carboxylic acid metabolic process; F:L-malate dehydrogenase activity; P:oxidation-reduction process
TRUE	[INTERPRO, BLASTED, MAPPED, GO-SLIM]	tr|M7YRR8|M7YRR8_TRIUA	Ribosome-recycling factor, chloroplastic	223	20	7.77044e-127	87.55	9	P:GO:0000003; P:GO:0002376; C:GO:0005829; P:GO:0006412; P:GO:0006950; C:GO:0009536; C:GO:0009579; P:GO:0009790; F:GO:0043167	P:reproduction; P:immune system process; C:cytosol; P:translation; P:response to stress; C:plastid; C:thylakoid; P:embryo development; F:ion binding			Coil (COILS); IPR002661 (TIGRFAM); IPR023584 (PFAM); G3DSA:3.30.1360.40 (GENE3D); G3DSA:1.10.132.20 (GENE3D); PTHR20982:SF8 (PANTHER); IPR002661 (PANTHER); SIGNAL_PEPTIDE_H_REGION (PHOBIUS); SIGNAL_PEPTIDE_N_REGION (PHOBIUS); SIGNAL_PEPTIDE_C_REGION (PHOBIUS); SIGNAL_PEPTIDE (PHOBIUS); NON_CYTOPLASMIC_DOMAIN (PHOBIUS); IPR002661 (HAMAP); IPR002661 (CDD); IPR036191 (SUPERFAMILY)	P:GO:0006412	P:translation
TRUE	[INTERPRO, BLASTED, MAPPED, GO-SLIM]	tr|A7LM55|A7LM55_WHEAT	cyclophilin 1	171	20	3.47788e-112	94.82	3	P:GO:0006457; P:GO:0006464; F:GO:0016853	P:protein folding; P:cellular protein modification process; F:isomerase activity	EC:5.2.1.8	Peptidylprolyl isomerase	IPR002130 (PRINTS); IPR029000 (G3DSA:2.40.100.GENE3D); IPR024936 (PIRSF); IPR002130 (PFAM); IPR024936 (PANTHER); PTHR11071:SF403 (PANTHER); IPR020892 (PROSITE_PATTERNS); IPR002130 (PROSITE_PROFILES); cd01926 (CDD); IPR029000 (SUPERFAMILY)	P:GO:0000413; F:GO:0003755; P:GO:0006457	P:protein peptidyl-prolyl isomerization; F:peptidyl-prolyl cis-trans isomerase activity; P:protein folding
TRUE	[INTERPRO, BLASTED, MAPPED, GO-SLIM]	tr|M8A6M9|M8A6M9_TRIUA	chlorophyll a-b binding protein 8, chloroplastic	269	20	4.80598e-159	93.69	7	P:GO:0006091; P:GO:0006464; C:GO:0009536; C:GO:0009579; P:GO:0015979; C:GO:0032991; F:GO:0043167	P:generation of precursor metabolites and energy; P:cellular protein modification process; C:plastid; C:thylakoid; P:photosynthesis; C:protein-containing complex; F:ion binding			IPR023329 (G3DSA:1.10.3460.GENE3D); IPR022796 (PFAM); mobidb-lite (MOBIDB_LITE); PTHR21649:SF14 (PANTHER); IPR001344 (PANTHER); NON_CYTOPLASMIC_DOMAIN (PHOBIUS); TRANSMEMBRANE (PHOBIUS); CYTOPLASMIC_DOMAIN (PHOBIUS); SSF103511 (SUPERFAMILY)	P:GO:0009765; C:GO:0016020	P:photosynthesis, light harvesting; C:membrane
TRUE	[INTERPRO, BLASTED, MAPPED, GO-SLIM]	tr|M8ARU5|M8ARU5_TRIUA	Nucleoside diphosphate kinase 1	150	20	1.71291e-105	95.17	6	C:GO:0005622; P:GO:0009058; F:GO:0016301; P:GO:0034641; F:GO:0043167; P:GO:0044281	C:intracellular; P:biosynthetic process; F:kinase activity; P:cellular nitrogen compound metabolic process; F:ion binding; P:small molecule metabolic process	EC:2.7.4.6	Nucleoside-diphosphate kinase	IPR001564 (PRINTS); IPR034907 (SMART); IPR034907 (PFAM); IPR036850 (G3DSA:3.30.70.GENE3D); PTHR11349 (PANTHER); PTHR11349:SF66 (PANTHER); IPR023005 (PROSITE_PATTERNS); IPR001564 (HAMAP); cd04413 (CDD); IPR036850 (SUPERFAMILY)	F:GO:0004550; P:GO:0006165; P:GO:0006183; P:GO:0006228; P:GO:0006241	F:nucleoside diphosphate kinase activity; P:nucleoside diphosphate phosphorylation; P:GTP biosynthetic process; P:UTP biosynthetic process; P:CTP biosynthetic process
TRUE	[INTERPRO, BLASTED, MAPPED, GO-SLIM]	tr|M8A0T7|M8A0T7_TRIUA	Sucrose synthase 2	816	20	0	96.68	2	P:GO:0005975; F:GO:0016757	P:carbohydrate metabolic process; F:transferase activity, transferring glycosyl groups	EC:2.4.1.13	Sucrose synthase	G3DSA:1.20.120.1230 (GENE3D); G3DSA:3.40.50.2000 (GENE3D); G3DSA:3.40.50.2000 (GENE3D); G3DSA:3.10.450.330 (GENE3D); IPR012820 (TIGRFAM); IPR001296 (PFAM); IPR000368 (PFAM); PTHR12526 (PANTHER); PTHR12526:SF398 (PANTHER); cd03800 (CDD); SSF53756 (SUPERFAMILY)	P:GO:0005985; F:GO:0016157	P:sucrose metabolic process; F:sucrose synthase activity
TRUE	[INTERPRO, BLASTED, MAPPED, GO-SLIM]	sp|P05151|CYF_WHEAT	cytochrome f (chloroplast)	320	20	0	99.77	6	P:GO:0006091; C:GO:0009536; C:GO:0009579; P:GO:0015979; F:GO:0016491; F:GO:0043167	P:generation of precursor metabolites and energy; C:plastid; C:thylakoid; P:photosynthesis; F:oxidoreductase activity; F:ion binding			IPR002325 (PRINTS); IPR002325 (PFAM); IPR036826 (G3DSA:2.60.40.GENE3D); G3DSA:1.20.5.700 (GENE3D); IPR024094 (PFAM); G3DSA:2.40.50.100 (GENE3D); PTHR33288 (PANTHER); PTHR33288:SF3 (PANTHER); TRANSMEMBRANE (PHOBIUS); CYTOPLASMIC_DOMAIN (PHOBIUS); NON_CYTOPLASMIC_DOMAIN (PHOBIUS); IPR002325 (PROSITE_PROFILES); IPR002325 (HAMAP); IPR011054 (SUPERFAMILY); IPR036826 (SUPERFAMILY); IPR024058 (SUPERFAMI…	F:GO:0005506; F:GO:0009055; P:GO:0015979; F:GO:0020037; C:GO:0031361	F:iron ion binding; F:electron transfer activity; P:photosynthesis; F:heme binding; C:integral component of thylakoid membrane
TRUE	[INTERPRO, BLASTED, MAPPED, GO-SLIM]	tr|M7YXN3|M7YXN3_TRIUA	UDP-glucose pyrophosphorylase	463	20	0	87.58	6	C:GO:0005737; P:GO:0005975; P:GO:0006091; F:GO:0016779; P:GO:0034641; P:GO:0044281	C:cytoplasm; P:carbohydrate metabolic process; P:generation of precursor metabolites and energy; F:nucleotidyltransferase activity; P:cellular nitrogen compound metabolic process; P:small molecule metabolic process	EC:2.7.7.64; EC:2.7.7.9	UTP-monosaccharide-1-phosphate uridylyltransferase; UTP--glucose-1-phosphate uridylyltransferase	G3DSA:2.160.10.10 (GENE3D); IPR029044 (G3DSA:3.90.550.GENE3D); IPR002618 (PFAM); IPR016267 (PIRSF); PTHR43511 (PANTHER); PTHR43511:SF1 (PANTHER); IPR016267 (CDD); IPR029044 (SUPERFAMILY)	F:GO:0003983; P:GO:0006011; P:GO:0008152; F:GO:0070569	F:UTP:glucose-1-phosphate uridylyltransferase activity; P:UDP-glucose metabolic process; P:metabolic process; F:uridylyltransferase activity
TRUE	[INTERPRO, BLASTED, MAPPED, GO-SLIM]	tr|Q0Q5D4|Q0Q5D4_WHEAT	19 kDa globulin	226	20	1.18582e-111	77.42	1	F:GO:0003674	F:molecular_function			IPR016140 (SMART); mobidb-lite (MOBIDB_LITE); SIGNAL_PEPTIDE (PHOBIUS); SIGNAL_PEPTIDE_C_REGION (PHOBIUS); SIGNAL_PEPTIDE_H_REGION (PHOBIUS); NON_CYTOPLASMIC_DOMAIN (PHOBIUS); SIGNAL_PEPTIDE_N_REGION (PHOBIUS); cd00261 (CDD); SignalP-TM (SIGNALP_GRAM_POSITIVE); SignalP-noTM (SIGNALP_EUK); SignalP-noTM (SIGNALP_GRAM_NEGATIVE); IPR036312 (SUPERFAMILY); TMhelix (TMHMM)	no GO terms	no GO terms
TRUE	[INTERPRO, BLASTED, MAPPED, GO-SLIM]	tr|M8BVC8|M8BVC8_AEGTA	ATP-dependent zinc metalloprotease FTSH 2, chloroplastic	673	20	0	95.03	10	C:GO:0005739; P:GO:0006091; F:GO:0008233; P:GO:0009056; C:GO:0009536; C:GO:0009579; P:GO:0015979; F:GO:0016887; F:GO:0043167; P:GO:0061024	C:mitochondrion; P:generation of precursor metabolites and energy; F:peptidase activity; P:catabolic process; C:plastid; C:thylakoid; P:photosynthesis; F:ATPase activity; F:ion binding; P:membrane organization	EC:3.4.24; EC:3.6.1.3; EC:3.6.1.15	Acting on peptide bonds (peptidases); Adenosinetriphosphatase; Nucleoside-triphosphate phosphatase	IPR003593 (SMART); G3DSA:1.20.58.760 (GENE3D); G3DSA:3.40.50.300 (GENE3D); IPR005936 (TIGRFAM); IPR003959 (PFAM); G3DSA:1.10.8.60 (GENE3D); IPR000642 (PFAM); PTHR23076:SF92 (PANTHER); PTHR23076 (PANTHER); IPR003960 (PROSITE_PATTERNS); TRANSMEMBRANE (PHOBIUS); CYTOPLASMIC_DOMAIN (PHOBIUS); SIGNAL_PEPTIDE_N_REGION (PHOBIUS); SIGNAL_PEPTIDE (PHOBIUS); SIGNAL_PEPTIDE_H_REGION (PHOBIUS); SIGNAL_PEPTID…	F:GO:0004222; F:GO:0005524; P:GO:0006508; C:GO:0016020	F:metalloendopeptidase activity; F:ATP binding; P:proteolysis; C:membrane
TRUE	[INTERPRO, BLASTED, MAPPED, GO-SLIM]	tr|D3K4D8|D3K4D8_WHEAT	ATP synthase subunit gamma, chloroplastic	358	20	0	94.54	8	P:GO:0009058; C:GO:0009536; C:GO:0009579; F:GO:0016887; F:GO:0022857; C:GO:0032991; P:GO:0034641; P:GO:0044281	P:biosynthetic process; C:plastid; C:thylakoid; F:ATPase activity; F:transmembrane transporter activity; C:protein-containing complex; P:cellular nitrogen compound metabolic process; P:small molecule metabolic process	EC:3.6.1.3; EC:3.6.1.15	Adenosinetriphosphatase; Nucleoside-triphosphate phosphatase	IPR000131 (PRINTS); IPR000131 (TIGRFAM); IPR000131 (PFAM); PTHR11693:SF23 (PANTHER); PTHR11693 (PANTHER); IPR023632 (PROSITE_PATTERNS); SIGNAL_PEPTIDE_C_REGION (PHOBIUS); SIGNAL_PEPTIDE (PHOBIUS); SIGNAL_PEPTIDE_H_REGION (PHOBIUS); NON_CYTOPLASMIC_DOMAIN (PHOBIUS); SIGNAL_PEPTIDE_N_REGION (PHOBIUS); IPR000131 (HAMAP); IPR000131 (CDD); IPR035968 (SUPERFAMILY)	P:GO:0015986; C:GO:0045261; F:GO:0046933	P:ATP synthesis coupled proton transport; C:proton-transporting ATP synthase complex, catalytic core F(1); F:proton-transporting ATP synthase activity, rotational mechanism
TRUE	[INTERPRO, BLASTED, MAPPED, GO-SLIM]	tr|W5FDV7|W5FDV7_WHEAT	photosystem I reaction center subunit III, chloroplastic	231	20	1.15002e-125	94.16	4	C:GO:0009536; C:GO:0009579; P:GO:0015979; C:GO:0032991	C:plastid; C:thylakoid; P:photosynthesis; C:protein-containing complex			IPR036577 (G3DSA:1.10.8.GENE3D); IPR003666 (PFAM); IPR003666 (PANTHER); PTHR34939:SF1 (PANTHER); SIGNAL_PEPTIDE_C_REGION (PHOBIUS); SIGNAL_PEPTIDE_H_REGION (PHOBIUS); SIGNAL_PEPTIDE (PHOBIUS); NON_CYTOPLASMIC_DOMAIN (PHOBIUS); SIGNAL_PEPTIDE_N_REGION (PHOBIUS); SignalP-TM (SIGNALP_GRAM_POSITIVE); IPR036577 (SUPERFAMILY)	C:GO:0009522; C:GO:0009538; P:GO:0015979	C:photosystem I; C:photosystem I reaction center; P:photosynthesis
TRUE	[INTERPRO, BLASTED, MAPPED, GO-SLIM]	tr|H9NAV6|H9NAV6_WHEAT	superoxide dismutase [Cu-Zn] 4A	152	20	3.74873e-102	93.72	5	C:GO:0005615; C:GO:0005739; P:GO:0006950; F:GO:0016491; F:GO:0043167	C:extracellular space; C:mitochondrion; P:response to stress; F:oxidoreductase activity; F:ion binding	EC:1.15.1.1	Superoxide dismutase	IPR001424 (PRINTS); IPR036423 (G3DSA:2.60.40.GENE3D); IPR001424 (PFAM); IPR024134 (PANTHER); PTHR10003:SF34 (PANTHER); IPR018152 (PROSITE_PATTERNS); IPR018152 (PROSITE_PATTERNS); IPR001424 (CDD); IPR036423 (SUPERFAMILY)	F:GO:0004784; P:GO:0006801; F:GO:0046872; P:GO:0055114	F:superoxide dismutase activity; P:superoxide metabolic process; F:metal ion binding; P:oxidation-reduction process
TRUE	[INTERPRO, BLASTED, MAPPED, GO-SLIM]	tr|M8AW52|M8AW52_AEGTA	2-methylene-furan-3-one reductase	309	20	0	93.3	6	C:GO:0005576; P:GO:0006950; C:GO:0009536; C:GO:0009579; F:GO:0016491; F:GO:0043167	C:extracellular region; P:response to stress; C:plastid; C:thylakoid; F:oxidoreductase activity; F:ion binding			IPR020843 (SMART); G3DSA:3.40.50.720 (GENE3D); IPR013154 (PFAM); G3DSA:3.90.180.10 (GENE3D); PF13602 (PFAM); PTHR44573 (PANTHER); IPR002364 (PROSITE_PATTERNS); cd05289 (CDD); IPR011032 (SUPERFAMILY); IPR036291 (SUPERFAMILY)	F:GO:0008270; F:GO:0016491; P:GO:0055114	F:zinc ion binding; F:oxidoreductase activity; P:oxidation-reduction process
TRUE	[INTERPRO, BLASTED, MAPPED, GO-SLIM]	tr|M8AVR4|M8AVR4_AEGTA	20 kDa chaperonin, chloroplastic	247	20	9.96273e-167	90.02	6	C:GO:0005739; P:GO:0006457; P:GO:0006950; C:GO:0009536; F:GO:0043167; F:GO:0051082	C:mitochondrion; P:protein folding; P:response to stress; C:plastid; F:ion binding; F:unfolded protein binding	EC:1.97.1	Other oxidoreductases	IPR020818 (PRINTS); IPR020818 (SMART); IPR017416 (PIRSF); IPR020818 (PFAM); IPR037124 (G3DSA:2.30.33.GENE3D); IPR020818 (PANTHER); PTHR10772:SF23 (PANTHER); IPR018369 (PROSITE_PATTERNS); SIGNAL_PEPTIDE_N_REGION (PHOBIUS); SIGNAL_PEPTIDE (PHOBIUS); SIGNAL_PEPTIDE_H_REGION (PHOBIUS); SIGNAL_PEPTIDE_C_REGION (PHOBIUS); NON_CYTOPLASMIC_DOMAIN (PHOBIUS); IPR020818 (HAMAP); IPR020818 (CDD); IPR020818 (…	F:GO:0005524; C:GO:0005737; P:GO:0006457; F:GO:0046914; P:GO:1901671	F:ATP binding; C:cytoplasm; P:protein folding; F:transition metal ion binding; P:positive regulation of superoxide dismutase activity
TRUE	[INTERPRO, BLASTED, MAPPED, GO-SLIM]	tr|M7Z1M4|M7Z1M4_TRIUA	Triosephosphate isomerase, chloroplastic	277	20	0	95.91	16	P:GO:0000003; C:GO:0005576; C:GO:0005739; C:GO:0005829; P:GO:0005975; P:GO:0006091; P:GO:0006629; P:GO:0009058; C:GO:0009536; C:GO:0009579; P:GO:0015979; F:GO:0016853; P:GO:0034655; P:GO:0044281; P:GO:0048856; P:GO:0051186	P:reproduction; C:extracellular region; C:mitochondrion; C:cytosol; P:carbohydrate metabolic process; P:generation of precursor metabolites and energy; P:lipid metabolic process; P:biosynthetic process; C:plastid; C:thylakoid; P:photosynthesis; F:isomerase activity; P:nucleobase-containing compound catabolic process; P:small molecule metabolic process; P:anatomical structure development; P:cofact…	EC:5.3.1.1	Triose-phosphate isomerase	IPR000652 (TIGRFAM); IPR013785 (G3DSA:3.20.20.GENE3D); IPR000652 (PFAM); PTHR21139:SF15 (PANTHER); IPR000652 (PANTHER); IPR020861 (PROSITE_PATTERNS); IPR000652 (PROSITE_PROFILES); IPR022896 (HAMAP); IPR000652 (CDD); IPR035990 (SUPERFAMILY)	F:GO:0003824; F:GO:0004807; P:GO:0006096; P:GO:0008152	F:catalytic activity; F:triose-phosphate isomerase activity; P:glycolytic process; P:metabolic process
TRUE	[INTERPRO, BLASTED, MAPPED, GO-SLIM]	tr|C0LF30|C0LF30_WHEAT	serpin 1	399	20	0	89.45	3	C:GO:0005615; P:GO:0006950; F:GO:0030234	C:extracellular space; P:response to stress; F:enzyme regulator activity			IPR023796 (SMART); IPR023796 (PFAM); G3DSA:2.30.39.10 (GENE3D); G3DSA:3.30.497.10 (GENE3D); PTHR11461:SF178 (PANTHER); IPR000215 (PANTHER); IPR023795 (PROSITE_PATTERNS); cd02043 (CDD); IPR036186 (SUPERFAMILY)	C:GO:0005615	C:extracellular space
TRUE	[INTERPRO, BLASTED, MAPPED, GO-SLIM]	tr|M7ZVH4|M7ZVH4_TRIUA	28 kDa ribonucleoprotein, chloroplastic-like	210	20	5.32499e-126	97.24	2	F:GO:0003723; C:GO:0005575	F:RNA binding; C:cellular_component			IPR000504 (SMART); IPR012677 (G3DSA:3.30.70.GENE3D); IPR000504 (PFAM); mobidb-lite (MOBIDB_LITE); PTHR44202 (PANTHER); PTHR44202:SF5 (PANTHER); IPR000504 (PROSITE_PROFILES); cd12399 (CDD); cd12399 (CDD); IPR035979 (SUPERFAMILY); IPR035979 (SUPERFAMILY)	F:GO:0003676	F:nucleic acid binding
TRUE	[INTERPRO, BLASTED, MAPPED, GO-SLIM]	tr|C3V134|C3V134_WHEAT	28 kDa ribonucleoprotein, chloroplastic	170	20	7.23554e-120	97.16	2	F:GO:0003723; C:GO:0005575	F:RNA binding; C:cellular_component			IPR000504 (SMART); IPR000504 (PFAM); IPR012677 (G3DSA:3.30.70.GENE3D); PTHR44202 (PANTHER); PTHR44202:SF4 (PANTHER); IPR000504 (PROSITE_PROFILES); cd12399 (CDD); cd12399 (CDD); IPR035979 (SUPERFAMILY); IPR035979 (SUPERFAMILY)	F:GO:0003676	F:nucleic acid binding
TRUE	[INTERPRO, BLASTED, MAPPED, GO-SLIM]	tr|M8C7D4|M8C7D4_AEGTA	adenosine kinase 2	344	20	0	96.74	7	C:GO:0005634; C:GO:0005829; P:GO:0005975; P:GO:0009058; F:GO:0016301; P:GO:0034641; P:GO:0044281	C:nucleus; C:cytosol; P:carbohydrate metabolic process; P:biosynthetic process; F:kinase activity; P:cellular nitrogen compound metabolic process; P:small molecule metabolic process	EC:2.7.1.20	Adenosine kinase	IPR001805 (PRINTS); G3DSA:3.30.1110.10 (GENE3D); IPR011611 (PFAM); IPR029056 (G3DSA:3.40.1190.GENE3D); PTHR10584 (PANTHER); PTHR10584:SF207 (PANTHER); IPR002173 (PROSITE_PATTERNS); cd01168 (CDD); IPR029056 (SUPERFAMILY)	F:GO:0004001; P:GO:0006166; F:GO:0016773	F:adenosine kinase activity; P:purine ribonucleoside salvage; F:phosphotransferase activity, alcohol group as acceptor
TRUE	[INTERPRO, BLASTED, MAPPED, GO-SLIM]	tr|A0A0A7MA13|A0A0A7MA13_WHEAT	catalase-1	490	20	0	97.66	7	C:GO:0005739; C:GO:0005777; P:GO:0006950; P:GO:0009056; F:GO:0016491; F:GO:0043167; P:GO:0051186	C:mitochondrion; C:peroxisome; P:response to stress; P:catabolic process; F:oxidoreductase activity; F:ion binding; P:cofactor metabolic process	EC:1.11.1.7; EC:1.11.1.6	Peroxidase; Catalase	IPR018028 (PRINTS); IPR011614 (SMART); IPR011614 (PFAM); IPR024711 (PIRSF); IPR037060 (G3DSA:2.40.180.GENE3D); IPR010582 (PFAM); IPR018028 (PANTHER); PTHR11465:SF24 (PANTHER); IPR002226 (PROSITE_PATTERNS); IPR024708 (PROSITE_PATTERNS); IPR018028 (PROSITE_PROFILES); cd08154 (CDD); IPR020835 (SUPERFAMILY)	F:GO:0004096; P:GO:0006979; F:GO:0020037; P:GO:0055114	F:catalase activity; P:response to oxidative stress; F:heme binding; P:oxidation-reduction process
TRUE	[INTERPRO, BLASTED, MAPPED, GO-SLIM]	tr|B6UKL5|B6UKL5_TRITU	gamma-gliadin	261	20	7.9864e-42	99.18	1	F:GO:0003674	F:molecular_function			PR00209 (PRINTS); IPR001954 (PRINTS); IPR016140 (SMART); G3DSA:1.10.110.10 (GENE3D); IPR016140 (PFAM); mobidb-lite (MOBIDB_LITE); SIGNAL_PEPTIDE_N_REGION (PHOBIUS); SIGNAL_PEPTIDE (PHOBIUS); SIGNAL_PEPTIDE_H_REGION (PHOBIUS); NON_CYTOPLASMIC_DOMAIN (PHOBIUS); SIGNAL_PEPTIDE_C_REGION (PHOBIUS); cd00261 (CDD); SignalP-noTM (SIGNALP_EUK); SignalP-noTM (SIGNALP_GRAM_NEGATIVE); SignalP-TM (SIGNALP_GRA…	F:GO:0045735	F:nutrient reservoir activity
TRUE	[INTERPRO, BLASTED, MAPPED, GO-SLIM]	tr|M7ZGH6|M7ZGH6_TRIUA	peptidyl-prolyl cis-trans isomerase, chloroplastic	418	20	0	94.7	5	P:GO:0006464; P:GO:0006950; C:GO:0009536; C:GO:0009579; F:GO:0016853	P:cellular protein modification process; P:response to stress; C:plastid; C:thylakoid; F:isomerase activity	EC:5.2.1.8	Peptidylprolyl isomerase	G3DSA:1.20.120.290 (GENE3D); IPR029000 (G3DSA:2.40.100.GENE3D); IPR002130 (PFAM); PTHR43246:SF3 (PANTHER); PTHR43246 (PANTHER); IPR002130 (PROSITE_PROFILES); cd01924 (CDD); IPR029000 (SUPERFAMILY); IPR023222 (SUPERFAMILY)	P:GO:0000413; F:GO:0003755	P:protein peptidyl-prolyl isomerization; F:peptidyl-prolyl cis-trans isomerase activity
TRUE	[INTERPRO, BLASTED, MAPPED, GO-SLIM]	tr|W5DNR0|W5DNR0_WHEAT	ankyrin repeat domain-containing protein 2A	398	20	4.52284e-176	87.48	3	F:GO:0003674; P:GO:0006605; C:GO:0009536	F:molecular_function; P:protein targeting; C:plastid			Coil (COILS); IPR002110 (SMART); IPR020683 (PFAM); IPR036770 (G3DSA:1.25.40.GENE3D); PIRSF000654 (PIRSF); mobidb-lite (MOBIDB_LITE); PTHR44453:SF1 (PANTHER); PTHR44453 (PANTHER); IPR020683 (PROSITE_PROFILES); IPR002110 (PROSITE_PROFILES); IPR020683 (CDD); IPR036770 (SUPERFAMILY)	F:GO:0005515	F:protein binding
TRUE	[INTERPRO, BLASTED, MAPPED, GO-SLIM]	tr|M8CE78|M8CE78_AEGTA	actin 1	343	20	0	89.69	1	F:GO:0043167	F:ion binding			IPR004000 (PRINTS); IPR004000 (SMART); G3DSA:3.30.420.40 (GENE3D); IPR004000 (PFAM); G3DSA:3.90.640.10 (GENE3D); G3DSA:2.30.36.70 (GENE3D); G3DSA:3.30.420.40 (GENE3D); PTHR11937:SF276 (PANTHER); IPR004000 (PANTHER); IPR020902 (PROSITE_PATTERNS); IPR004001 (PROSITE_PATTERNS); IPR004001 (PROSITE_PATTERNS); cd00012 (CDD); SSF53067 (SUPERFAMILY); SSF53067 (SUPERFAMILY)	no GO terms	no GO terms
TRUE	[INTERPRO, BLASTED, MAPPED, GO-SLIM]	tr|W5DL22|W5DL22_WHEAT	plastocyanin, chloroplastic	153	20	7.60525e-65	97.58	5	P:GO:0006091; C:GO:0009536; C:GO:0009579; F:GO:0016491; F:GO:0043167	P:generation of precursor metabolites and energy; C:plastid; C:thylakoid; F:oxidoreductase activity; F:ion binding			IPR001235 (PRINTS); IPR002387 (PRINTS); IPR000923 (PFAM); IPR008972 (G3DSA:2.60.40.GENE3D); IPR002387 (TIGRFAM); PTHR34192 (PANTHER); PTHR34192:SF2 (PANTHER); IPR028871 (PROSITE_PATTERNS); SIGNAL_PEPTIDE_N_REGION (PHOBIUS); SIGNAL_PEPTIDE_C_REGION (PHOBIUS); SIGNAL_PEPTIDE_H_REGION (PHOBIUS); NON_CYTOPLASMIC_DOMAIN (PHOBIUS); SIGNAL_PEPTIDE (PHOBIUS); IPR002387 (CDD); SignalP-TM (SIGNALP_GRAM_POS…	F:GO:0005507; F:GO:0009055	F:copper ion binding; F:electron transfer activity
TRUE	[INTERPRO, BLASTED, MAPPED, GO-SLIM]	sp|P01085|IAA1_WHEAT	dimeric alpha-amylase inhibitor	124	20	3.28876e-75	99.92	2	C:GO:0005615; F:GO:0030234	C:extracellular space; F:enzyme regulator activity			IPR006106 (PRINTS); IPR016140 (SMART); G3DSA:1.10.110.10 (GENE3D); IPR016309 (PIRSF); IPR016140 (PFAM); PTHR34481:SF1 (PANTHER); IPR006106 (PANTHER); IPR006105 (PROSITE_PATTERNS); cd00261 (CDD); IPR036312 (SUPERFAMILY)	F:GO:0004867; C:GO:0005615	F:serine-type endopeptidase inhibitor activity; C:extracellular space
TRUE	[INTERPRO, BLASTED, MAPPED, GO-SLIM]	tr|M7ZHT1|M7ZHT1_TRIUA	5-methyltetrahydropteroyltriglutamate--homocysteine methyltransferase 1	765	20	0	97.02	7	C:GO:0005576; C:GO:0005829; P:GO:0006520; P:GO:0006790; F:GO:0008168; P:GO:0009058; F:GO:0043167	C:extracellular region; C:cytosol; P:cellular amino acid metabolic process; P:sulfur compound metabolic process; F:methyltransferase activity; P:biosynthetic process; F:ion binding	EC:2.1.1.13; EC:2.1.1.14	Methionine synthase; 5-methyltetrahydropteroyltriglutamate--homocysteine S-methyltransferase	IPR013215 (PFAM); IPR002629 (PFAM); IPR038071 (G3DSA:3.20.20.GENE3D); IPR038071 (G3DSA:3.20.20.GENE3D); IPR006276 (PIRSF); IPR006276 (TIGRFAM); PTHR30519:SF11 (PANTHER); PTHR30519 (PANTHER); IPR006276 (HAMAP); cd03311 (CDD); cd03312 (CDD); IPR038071 (SUPERFAMILY); IPR038071 (SUPERFAMILY)	F:GO:0003871; F:GO:0008270; P:GO:0008652; P:GO:0009086	F:5-methyltetrahydropteroyltriglutamate-homocysteine S-methyltransferase activity; F:zinc ion binding; P:cellular amino acid biosynthetic process; P:methionine biosynthetic process
TRUE	[INTERPRO, BLASTED, MAPPED, GO-SLIM]	tr|M7ZIY8|M7ZIY8_TRIUA	probable ATP synthase 24 kDa subunit, mitochondrial	238	20	2.14206e-156	89.89	6	C:GO:0005730; C:GO:0005739; C:GO:0009536; C:GO:0032991; F:GO:0043167; P:GO:0048856	C:nucleolus; C:mitochondrion; C:plastid; C:protein-containing complex; F:ion binding; P:anatomical structure development			Coil (COILS); IPR031432 (PFAM); IPR031432 (PANTHER)	P:GO:0009555	P:pollen development
TRUE	[INTERPRO, BLASTED, MAPPED, GO-SLIM]	tr|M8C5I7|M8C5I7_AEGTA	Oryzain alpha chain	463	20	0	92.33	4	C:GO:0005615; C:GO:0005764; F:GO:0008233; P:GO:0009056	C:extracellular space; C:lysosome; F:peptidase activity; P:catabolic process	EC:3.4.22	Acting on peptide bonds (peptidases)	IPR000668 (PRINTS); IPR013201 (SMART); IPR000118 (SMART); IPR000668 (SMART); IPR037277 (G3DSA:3.10.20.GENE3D); IPR013201 (PFAM); G3DSA:3.90.70.10 (GENE3D); IPR000118 (PFAM); IPR000668 (PFAM); PTHR12411:SF352 (PANTHER); IPR013128 (PANTHER); IPR025660 (PROSITE_PATTERNS); IPR000169 (PROSITE_PATTERNS); IPR025661 (PROSITE_PATTERNS); SIGNAL_PEPTIDE_N_REGION (PHOBIUS); SIGNAL_PEPTIDE (PHOBIUS); SIGNAL_P…	P:GO:0006508; F:GO:0008234	P:proteolysis; F:cysteine-type peptidase activity
TRUE	[INTERPRO, BLASTED, MAPPED, GO-SLIM]	tr|Q41518|Q41518_WHEAT	RNA-binding protein	167	20	3.92634e-57	93.36	5	F:GO:0003677; F:GO:0003723; P:GO:0006397; P:GO:0006950; P:GO:0009058	F:DNA binding; F:RNA binding; P:mRNA processing; P:response to stress; P:biosynthetic process			IPR000504 (SMART); IPR012677 (G3DSA:3.30.70.GENE3D); IPR000504 (PFAM); mobidb-lite (MOBIDB_LITE); PTHR44202 (PANTHER); IPR000504 (PROSITE_PROFILES); cd12399 (CDD); IPR035979 (SUPERFAMILY)	F:GO:0003676	F:nucleic acid binding
TRUE	[INTERPRO, BLASTED, MAPPED, GO-SLIM]	tr|W5G736|W5G736_WHEAT	soluble inorganic pyrophosphatase 6, chloroplastic	287	20	0	92.37	4	P:GO:0006950; C:GO:0009536; C:GO:0009579; F:GO:0043167	P:response to stress; C:plastid; C:thylakoid; F:ion binding	EC:3.6.1.1	Inorganic diphosphatase	IPR008162 (PFAM); IPR036649 (G3DSA:3.90.80.GENE3D); IPR008162 (PANTHER); PTHR10286:SF39 (PANTHER); IPR008162 (PROSITE_PATTERNS); SIGNAL_PEPTIDE_N_REGION (PHOBIUS); SIGNAL_PEPTIDE (PHOBIUS); SIGNAL_PEPTIDE_C_REGION (PHOBIUS); NON_CYTOPLASMIC_DOMAIN (PHOBIUS); SIGNAL_PEPTIDE_H_REGION (PHOBIUS); IPR008162 (CDD); IPR036649 (SUPERFAMILY)	F:GO:0000287; F:GO:0004427; C:GO:0005737; P:GO:0006796	F:magnesium ion binding; F:inorganic diphosphatase activity; C:cytoplasm; P:phosphate-containing compound metabolic process
TRUE	[INTERPRO, BLASTED, MAPPED, GO-SLIM]	tr|M7Z6F5|M7Z6F5_TRIUA	Glycine cleavage system H protein, mitochondrial	164	20	6.09562e-115	92.47	4	C:GO:0005739; P:GO:0006520; P:GO:0009056; C:GO:0032991	C:mitochondrion; P:cellular amino acid metabolic process; P:catabolic process; C:protein-containing complex			IPR033753 (PFAM); IPR017453 (TIGRFAM); G3DSA:2.40.50.100 (GENE3D); IPR002930 (PANTHER); PTHR11715:SF1 (PANTHER); IPR003016 (PROSITE_PATTERNS); SIGNAL_PEPTIDE_C_REGION (PHOBIUS); SIGNAL_PEPTIDE (PHOBIUS); SIGNAL_PEPTIDE_N_REGION (PHOBIUS); NON_CYTOPLASMIC_DOMAIN (PHOBIUS); SIGNAL_PEPTIDE_H_REGION (PHOBIUS); IPR000089 (PROSITE_PROFILES); IPR002930 (HAMAP); IPR033753 (CDD); SignalP-noTM (SIGNALP_GRA…	C:GO:0005960; P:GO:0019464	C:glycine cleavage complex; P:glycine decarboxylation via glycine cleavage system
TRUE	[INTERPRO, BLASTED, MAPPED, GO-SLIM]	tr|C7DPL0|C7DPL0_WHEAT	plastid glutamine synthetase 2	427	20	0	96.24	11	C:GO:0005576; C:GO:0005739; C:GO:0005829; C:GO:0005840; P:GO:0006520; P:GO:0006950; P:GO:0009058; C:GO:0009536; C:GO:0009579; F:GO:0016874; F:GO:0043167	C:extracellular region; C:mitochondrion; C:cytosol; C:ribosome; P:cellular amino acid metabolic process; P:response to stress; P:biosynthetic process; C:plastid; C:thylakoid; F:ligase activity; F:ion binding	EC:6.3.1.2	Glutamine synthetase	IPR008146 (SMART); IPR008146 (PFAM); G3DSA:3.30.590.40 (GENE3D); IPR008147 (PFAM); IPR036651 (G3DSA:3.10.20.GENE3D); mobidb-lite (MOBIDB_LITE); PTHR20852 (PANTHER); PTHR20852:SF53 (PANTHER); IPR027303 (PROSITE_PATTERNS); IPR027302 (PROSITE_PATTERNS); IPR014746 (SUPERFAMILY); IPR036651 (SUPERFAMILY)	F:GO:0003824; F:GO:0004356; P:GO:0006542; P:GO:0006807	F:catalytic activity; F:glutamate-ammonia ligase activity; P:glutamine biosynthetic process; P:nitrogen compound metabolic process
TRUE	[INTERPRO, BLASTED, MAPPED, GO-SLIM]	tr|M8CFS7|M8CFS7_AEGTA	Peroxiredoxin Q, chloroplastic	427	20	0	95.09	4	C:GO:0009536; C:GO:0009579; F:GO:0016491; P:GO:0042592	C:plastid; C:thylakoid; F:oxidoreductase activity; P:homeostatic process	EC:1.11.1.15; EC:1.11.1.7	Peroxiredoxin; Peroxidase	G3DSA:3.40.30.10 (GENE3D); IPR008470 (PFAM); G3DSA:3.40.30.10 (GENE3D); IPR000866 (PFAM); PTHR42801 (PANTHER); PTHR42801:SF4 (PANTHER); TRANSMEMBRANE (PHOBIUS); SIGNAL_PEPTIDE_C_REGION (PHOBIUS); SIGNAL_PEPTIDE (PHOBIUS); CYTOPLASMIC_DOMAIN (PHOBIUS); TRANSMEMBRANE (PHOBIUS); SIGNAL_PEPTIDE_N_REGION (PHOBIUS); NON_CYTOPLASMIC_DOMAIN (PHOBIUS); NON_CYTOPLASMIC_DOMAIN (PHOBIUS); CYTOPLASMIC_DOMAIN …	F:GO:0016209; F:GO:0016491; P:GO:0045454; P:GO:0055114	F:antioxidant activity; F:oxidoreductase activity; P:cell redox homeostasis; P:oxidation-reduction process
TRUE	[INTERPRO, BLASTED, MAPPED, GO-SLIM]	tr|A5YVV3|A5YVV3_WHEAT	glyceraldehyde-3-phosphate dehydrogenase	337	20	0	97.7	11	C:GO:0005737; P:GO:0005975; P:GO:0006091; P:GO:0006950; P:GO:0009058; F:GO:0016491; C:GO:0032991; P:GO:0034655; F:GO:0043167; P:GO:0044281; P:GO:0051186	C:cytoplasm; P:carbohydrate metabolic process; P:generation of precursor metabolites and energy; P:response to stress; P:biosynthetic process; F:oxidoreductase activity; C:protein-containing complex; P:nucleobase-containing compound catabolic process; F:ion binding; P:small molecule metabolic process; P:cofactor metabolic process	EC:1.2.1.59; EC:1.2.1.12	Glyceraldehyde-3-phosphate dehydrogenase (NAD(P)(+)) (phosphorylating); Glyceraldehyde-3-phosphate dehydrogenase (phosphorylating)	IPR020831 (PRINTS); IPR020828 (SMART); G3DSA:3.30.360.10 (GENE3D); IPR020828 (PFAM); IPR020831 (PIRSF); G3DSA:3.40.50.720 (GENE3D); IPR020829 (PFAM); IPR006424 (TIGRFAM); IPR020831 (PANTHER); PTHR10836:SF58 (PANTHER); IPR020830 (PROSITE_PATTERNS); IPR036291 (SUPERFAMILY); SSF55347 (SUPERFAMILY)	P:GO:0006006; F:GO:0016620; F:GO:0050661; F:GO:0051287; P:GO:0055114	P:glucose metabolic process; F:oxidoreductase activity, acting on the aldehyde or oxo group of donors, NAD or NADP as acceptor; F:NADP binding; F:NAD binding; P:oxidation-reduction process
TRUE	[INTERPRO, BLASTED, MAPPED, GO-SLIM]	tr|M8BMC6|M8BMC6_AEGTA	thylakoid lumenal 29 kDa protein, chloroplastic	525	20	2.2775e-175	92.34	4	P:GO:0006950; P:GO:0009056; F:GO:0016491; P:GO:0051186	P:response to stress; P:catabolic process; F:oxidoreductase activity; P:cofactor metabolic process	EC:1.11.1.5; EC:1.11.1.7	Cytochrome-c peroxidase; Peroxidase	IPR002207 (PRINTS); IPR002016 (PFAM); G3DSA:1.10.520.10 (GENE3D); G3DSA:1.20.58.1620 (GENE3D); mobidb-lite (MOBIDB_LITE); PTHR31346:SF9 (PANTHER); PTHR31346 (PANTHER); CYTOPLASMIC_DOMAIN (PHOBIUS); TRANSMEMBRANE (PHOBIUS); NON_CYTOPLASMIC_DOMAIN (PHOBIUS); cd00314 (CDD); IPR010255 (SUPERFAMILY)	F:GO:0004601; P:GO:0006979; F:GO:0020037; P:GO:0055114	F:peroxidase activity; P:response to oxidative stress; F:heme binding; P:oxidation-reduction process
TRUE	[INTERPRO, BLASTED, MAPPED, GO-SLIM]	tr|Q5QJA5|Q5QJA5_WHEAT	harpin binding protein 1	275	20	2.33594e-155	88.41	5	C:GO:0005634; C:GO:0005886; P:GO:0006950; C:GO:0009536; C:GO:0009579	C:nucleus; C:plasma membrane; P:response to stress; C:plastid; C:thylakoid			Coil (COILS); IPR006843 (PFAM); mobidb-lite (MOBIDB_LITE); PTHR31906 (PANTHER); PTHR31906:SF15 (PANTHER); SignalP-TM (SIGNALP_GRAM_POSITIVE)	no GO terms	no GO terms
TRUE	[INTERPRO, BLASTED, MAPPED, GO-SLIM]	tr|B2CGM6|B2CGM6_WHEAT	12S seed storage globulin 1	577	20	0	82.02	1	F:GO:0003674	F:molecular_function			IPR006044 (PRINTS); IPR006045 (SMART); IPR006045 (PFAM); IPR014710 (G3DSA:2.60.120.GENE3D); IPR014710 (G3DSA:2.60.120.GENE3D); mobidb-lite (MOBIDB_LITE); PTHR31189 (PANTHER); PTHR31189:SF1 (PANTHER); NON_CYTOPLASMIC_DOMAIN (PHOBIUS); SIGNAL_PEPTIDE_H_REGION (PHOBIUS); SIGNAL_PEPTIDE_N_REGION (PHOBIUS); SIGNAL_PEPTIDE (PHOBIUS); SIGNAL_PEPTIDE_C_REGION (PHOBIUS); SignalP-noTM (SIGNALP_EUK); Signal…	F:GO:0045735	F:nutrient reservoir activity
TRUE	[INTERPRO, BLASTED, MAPPED, GO-SLIM]	tr|A0A0M4FPU3|A0A0M4FPU3_TRIMO	photosystem I reaction center subunit N, chloroplastic	71	20	9.43265e-47	98.8	8	F:GO:0003723; C:GO:0005634; C:GO:0009536; C:GO:0009579; P:GO:0015979; P:GO:0022618; C:GO:0032991; P:GO:0042254	F:RNA binding; C:nucleus; C:plastid; C:thylakoid; P:photosynthesis; P:ribonucleoprotein complex assembly; C:protein-containing complex; P:ribosome biogenesis			IPR008796 (PFAM); G3DSA:4.10.1190.10 (GENE3D); PTHR36814 (PANTHER)	C:GO:0009522; P:GO:0015979	C:photosystem I; P:photosynthesis
TRUE	[INTERPRO, BLASTED, MAPPED, GO-SLIM]	tr|A4GU98|A4GU98_WHEAT	lipid transfer protein	115	20	1.94755e-41	94.64	2	P:GO:0006810; F:GO:0008289	P:transport; F:lipid binding			IPR000528 (PRINTS); IPR016140 (SMART); G3DSA:1.10.110.10 (GENE3D); IPR016140 (PFAM); PTHR33076:SF38 (PANTHER); PTHR33076 (PANTHER); IPR000528 (PROSITE_PATTERNS); SIGNAL_PEPTIDE_N_REGION (PHOBIUS); SIGNAL_PEPTIDE (PHOBIUS); NON_CYTOPLASMIC_DOMAIN (PHOBIUS); SIGNAL_PEPTIDE_H_REGION (PHOBIUS); SIGNAL_PEPTIDE_C_REGION (PHOBIUS); cd01960 (CDD); SignalP-noTM (SIGNALP_EUK); SignalP-noTM (SIGNALP_GRAM_NE…	P:GO:0006869; F:GO:0008289	P:lipid transport; F:lipid binding
TRUE	[INTERPRO, BLASTED, MAPPED, GO-SLIM]	tr|M7YRV7|M7YRV7_TRIUA	Fructose-bisphosphate aldolase, cytoplasmic isozyme 1	652	20	0	88.02	12	C:GO:0005575; P:GO:0005975; P:GO:0006091; P:GO:0009058; P:GO:0016192; F:GO:0016829; F:GO:0016887; F:GO:0022857; P:GO:0034655; F:GO:0043167; P:GO:0044281; P:GO:0051186	C:cellular_component; P:carbohydrate metabolic process; P:generation of precursor metabolites and energy; P:biosynthetic process; P:vesicle-mediated transport; F:lyase activity; F:ATPase activity; F:transmembrane transporter activity; P:nucleobase-containing compound catabolic process; F:ion binding; P:small molecule metabolic process; P:cofactor metabolic process	EC:3.6.1.3; EC:4.1.2.13; EC:3.6.1.15	Adenosinetriphosphatase; Fructose-bisphosphate aldolase; Nucleoside-triphosphate phosphatase	Coil (COILS); IPR011527 (PFAM); IPR000741 (PFAM); IPR036640 (G3DSA:1.20.1560.GENE3D); G3DSA:3.40.50.300 (GENE3D); IPR013785 (G3DSA:3.20.20.GENE3D); mobidb-lite (MOBIDB_LITE); PTHR11627:SF24 (PANTHER); PTHR11627 (PANTHER); NON_CYTOPLASMIC_DOMAIN (PHOBIUS); TRANSMEMBRANE (PHOBIUS); CYTOPLASMIC_DOMAIN (PHOBIUS); CYTOPLASMIC_DOMAIN (PHOBIUS); TRANSMEMBRANE (PHOBIUS); IPR011527 (PROSITE_PROFILES); cd0…	F:GO:0003824; F:GO:0004332; F:GO:0005524; P:GO:0006096; C:GO:0016021; F:GO:0042626; P:GO:0055085	F:catalytic activity; F:fructose-bisphosphate aldolase activity; F:ATP binding; P:glycolytic process; C:integral component of membrane; F:ATPase activity, coupled to transmembrane movement of substances; P:transmembrane transport
TRUE	[INTERPRO, BLASTED, MAPPED, GO-SLIM]	tr|M8A5T6|M8A5T6_TRIUA	ATP synthase subunit b', chloroplastic	122	20	4.50843e-45	94.83	8	P:GO:0006950; P:GO:0009058; C:GO:0009536; C:GO:0009579; F:GO:0022857; C:GO:0032991; P:GO:0034641; P:GO:0044281	P:response to stress; P:biosynthetic process; C:plastid; C:thylakoid; F:transmembrane transporter activity; C:protein-containing complex; P:cellular nitrogen compound metabolic process; P:small molecule metabolic process			Coil (COILS); Coil (COILS); IPR002146 (PFAM); PTHR33445 (PANTHER)	F:GO:0015078; P:GO:0015986; C:GO:0045263	F:proton transmembrane transporter activity; P:ATP synthesis coupled proton transport; C:proton-transporting ATP synthase complex, coupling factor F(o)
TRUE	[INTERPRO, BLASTED, MAPPED, GO-SLIM]	tr|M7ZKX9|M7ZKX9_TRIUA	dehydroascorbate reductase	402	20	0	95.26	13	F:GO:0003677; F:GO:0003700; C:GO:0005634; C:GO:0005829; P:GO:0005975; P:GO:0006790; P:GO:0009056; P:GO:0009058; F:GO:0016491; F:GO:0016765; P:GO:0034641; P:GO:0044281; P:GO:0051186	F:DNA binding; F:DNA-binding transcription factor activity; C:nucleus; C:cytosol; P:carbohydrate metabolic process; P:sulfur compound metabolic process; P:catabolic process; P:biosynthetic process; F:oxidoreductase activity; F:transferase activity, transferring alkyl or aryl (other than methyl) groups; P:cellular nitrogen compound metabolic process; P:small molecule metabolic process; P:cofactor …	EC:2.5.1.18; EC:1.8.5.1	Glutathione transferase; Glutathione dehydrogenase (ascorbate)	IPR001471 (SMART); IPR036955 (G3DSA:3.30.730.GENE3D); IPR004045 (PFAM); G3DSA:1.20.1050.10 (GENE3D); PF13410 (PFAM); G3DSA:3.40.30.10 (GENE3D),SFLDG00358 (SFLD),SFLDS00019 (SFLD); mobidb-lite (MOBIDB_LITE); PTHR44420 (PANTHER); PTHR44420:SF2 (PANTHER); IPR010987 (PROSITE_PROFILES); IPR001471 (PROSITE_PROFILES); IPR004045 (PROSITE_PROFILES); IPR001471 (CDD); cd00570 (CDD); cd03201 (CDD); IPR036282…	F:GO:0003677; F:GO:0003700; F:GO:0005515; P:GO:0006355	F:DNA binding; F:DNA-binding transcription factor activity; F:protein binding; P:regulation of transcription, DNA-templated
TRUE	[INTERPRO, BLASTED, MAPPED, GO-SLIM]	tr|M8C1L3|M8C1L3_AEGTA	protein TIC110, chloroplastic	282	20	0	83.67	1	C:GO:0009536	C:plastid			IPR031610 (PFAM); IPR031610 (PANTHER)	C:GO:0009507	C:chloroplast
TRUE	[INTERPRO, BLASTED, MAPPED, GO-SLIM]	tr|M8AHA0|M8AHA0_TRIUA	60S ribosomal protein L12	165	20	2.71979e-112	98.66	7	F:GO:0003735; C:GO:0005829; C:GO:0005840; P:GO:0006412; F:GO:0019843; P:GO:0022618; P:GO:0042254	F:structural constituent of ribosome; C:cytosol; C:ribosome; P:translation; F:rRNA binding; P:ribonucleoprotein complex assembly; P:ribosome biogenesis			IPR000911 (SMART); IPR020783 (PFAM); IPR036796 (G3DSA:3.30.1550.GENE3D); IPR036769 (G3DSA:1.10.10.GENE3D); IPR020784 (PFAM); PTHR11661:SF2 (PANTHER); IPR000911 (PANTHER); IPR020785 (PROSITE_PATTERNS); IPR000911 (HAMAP); IPR000911 (CDD); IPR036796 (SUPERFAMILY); IPR036769 (SUPERFAMILY)	F:GO:0003735; C:GO:0005840; P:GO:0006412	F:structural constituent of ribosome; C:ribosome; P:translation
TRUE	[INTERPRO, BLASTED, MAPPED, GO-SLIM]	sp|P12463|PSBA_WHEAT	photosystem II protein D1 (chloroplast)	353	20	0	99.89	9	P:GO:0006091; P:GO:0006464; P:GO:0006950; C:GO:0009536; C:GO:0009579; P:GO:0015979; F:GO:0016491; C:GO:0032991; F:GO:0043167	P:generation of precursor metabolites and energy; P:cellular protein modification process; P:response to stress; C:plastid; C:thylakoid; P:photosynthesis; F:oxidoreductase activity; C:protein-containing complex; F:ion binding	EC:1.10.3	Acting on diphenols and related substances as donors	IPR000484 (PRINTS); IPR000484 (PFAM); IPR036854 (G3DSA:1.20.85.GENE3D); IPR005867 (TIGRFAM); IPR000484 (PANTHER); PTHR33149:SF11 (PANTHER); IPR000484 (PROSITE_PATTERNS); TRANSMEMBRANE (PHOBIUS); TRANSMEMBRANE (PHOBIUS); TRANSMEMBRANE (PHOBIUS); TRANSMEMBRANE (PHOBIUS); CYTOPLASMIC_DOMAIN (PHOBIUS); TRANSMEMBRANE (PHOBIUS); CYTOPLASMIC_DOMAIN (PHOBIUS); NON_CYTOPLASMIC_DOMAIN (PHOBIUS); TRANSMEMBR…	F:GO:0009055; P:GO:0009772; P:GO:0019684; F:GO:0045156	F:electron transfer activity; P:photosynthetic electron transport in photosystem II; P:photosynthesis, light reaction; F:electron transporter, transferring electrons within the cyclic electron transport pathway of photosynthesis activity
TRUE	[INTERPRO, BLASTED, MAPPED, GO-SLIM]	tr|O24400|O24400_WHEAT	Cu/Zn superoxide dismutase (chloroplast)	201	20	4.40697e-106	92.98	5	C:GO:0005615; P:GO:0006950; C:GO:0009536; F:GO:0016491; F:GO:0043167	C:extracellular space; P:response to stress; C:plastid; F:oxidoreductase activity; F:ion binding	EC:1.15.1.1	Superoxide dismutase	IPR001424 (PRINTS); IPR036423 (G3DSA:2.60.40.GENE3D); IPR001424 (PFAM); IPR024134 (PANTHER); PTHR10003:SF34 (PANTHER); IPR018152 (PROSITE_PATTERNS); IPR018152 (PROSITE_PATTERNS); SIGNAL_PEPTIDE_C_REGION (PHOBIUS); SIGNAL_PEPTIDE (PHOBIUS); NON_CYTOPLASMIC_DOMAIN (PHOBIUS); SIGNAL_PEPTIDE_N_REGION (PHOBIUS); SIGNAL_PEPTIDE_H_REGION (PHOBIUS); IPR001424 (CDD); SignalP-noTM (SIGNALP_EUK); SignalP-TM…	F:GO:0004784; P:GO:0006801; F:GO:0046872; P:GO:0055114	F:superoxide dismutase activity; P:superoxide metabolic process; F:metal ion binding; P:oxidation-reduction process
TRUE	[INTERPRO, BLASTED, MAPPED, GO-SLIM]	tr|M7YHT1|M7YHT1_TRIUA	chlorophyll a-b binding protein of LHCII type III, chloroplastic	263	20	0	95.52	7	P:GO:0006091; P:GO:0006464; C:GO:0009536; C:GO:0009579; P:GO:0015979; C:GO:0032991; F:GO:0043167	P:generation of precursor metabolites and energy; P:cellular protein modification process; C:plastid; C:thylakoid; P:photosynthesis; C:protein-containing complex; F:ion binding			IPR022796 (PFAM); IPR023329 (G3DSA:1.10.3460.GENE3D); PTHR21649:SF11 (PANTHER); IPR001344 (PANTHER); SSF103511 (SUPERFAMILY)	P:GO:0009765; C:GO:0016020	P:photosynthesis, light harvesting; C:membrane
TRUE	[INTERPRO, BLASTED, MAPPED, GO-SLIM]	tr|I6QQ39|I6QQ39_WHEAT	Globulin-1 S allele	588	20	0	79.92	1	F:GO:0003674	F:molecular_function			IPR006045 (SMART); IPR014710 (G3DSA:2.60.120.GENE3D); IPR006045 (PFAM); IPR014710 (G3DSA:2.60.120.GENE3D); mobidb-lite (MOBIDB_LITE); mobidb-lite (MOBIDB_LITE); mobidb-lite (MOBIDB_LITE); PTHR31189 (PANTHER); PTHR31189:SF13 (PANTHER); SIGNAL_PEPTIDE_C_REGION (PHOBIUS); SIGNAL_PEPTIDE_N_REGION (PHOBIUS); SIGNAL_PEPTIDE (PHOBIUS); NON_CYTOPLASMIC_DOMAIN (PHOBIUS); SIGNAL_PEPTIDE_H_REGION (PHOBIUS);…	F:GO:0045735	F:nutrient reservoir activity
TRUE	[INTERPRO, BLASTED, MAPPED, GO-SLIM]	tr|M8AJF1|M8AJF1_TRIUA	V-type proton ATPase subunit E	227	20	1.21474e-162	95.18	3	F:GO:0016887; F:GO:0022857; C:GO:0032991	F:ATPase activity; F:transmembrane transporter activity; C:protein-containing complex	EC:3.6.1.3; EC:3.6.1.15	Adenosinetriphosphatase; Nucleoside-triphosphate phosphatase	Coil (COILS); IPR038495 (G3DSA:3.30.2320.GENE3D); IPR002842 (PFAM); PTHR12317:SF54 (PANTHER); PTHR12317 (PANTHER); IPR002842 (HAMAP); SSF160527 (SUPERFAMILY)	P:GO:0015991; C:GO:0033178; F:GO:0046961	P:ATP hydrolysis coupled proton transport; C:proton-transporting two-sector ATPase complex, catalytic domain; F:proton-transporting ATPase activity, rotational mechanism
TRUE	[INTERPRO, BLASTED, MAPPED, GO-SLIM]	tr|M8BLL3|M8BLL3_AEGTA	pyruvate, phosphate dikinase 2	1290	20	0	95.45	5	C:GO:0009536; P:GO:0015979; F:GO:0016301; F:GO:0043167; P:GO:0044281	C:plastid; P:photosynthesis; F:kinase activity; F:ion binding; P:small molecule metabolic process	EC:2.7.9.1	Pyruvate, phosphate dikinase	G3DSA:1.10.189.10 (GENE3D); IPR002192 (PFAM); IPR008279 (PFAM); IPR013815 (G3DSA:3.30.1490.GENE3D); IPR000121 (PFAM); G3DSA:3.30.470.20 (GENE3D); G3DSA:1.20.80.30 (GENE3D); IPR010121 (TIGRFAM); G3DSA:3.20.20.60 (GENE3D); G3DSA:3.50.30.10 (GENE3D); mobidb-lite (MOBIDB_LITE); PTHR22931 (PANTHER); IPR010121 (PTHR22931:PANTHER); IPR023151 (PROSITE_PATTERNS); IPR018274 (PROSITE_PATTERNS); IPR015813 (S…	F:GO:0003824; F:GO:0005524; P:GO:0006090; F:GO:0016301; P:GO:0016310; F:GO:0016772; F:GO:0050242	F:catalytic activity; F:ATP binding; P:pyruvate metabolic process; F:kinase activity; P:phosphorylation; F:transferase activity, transferring phosphorus-containing groups; F:pyruvate, phosphate dikinase activity
TRUE	[INTERPRO, BLASTED, MAPPED, GO-SLIM]	tr|A0A0K0KDM6|A0A0K0KDM6_WHEAT	HMW glutenin subunit	807	20	3.38389e-52	93.93	1	F:GO:0003674	F:molecular_function			IPR001419 (PRINTS); IPR001419 (PFAM); mobidb-lite (MOBIDB_LITE); SIGNAL_PEPTIDE_N_REGION (PHOBIUS); SIGNAL_PEPTIDE_H_REGION (PHOBIUS); SIGNAL_PEPTIDE_C_REGION (PHOBIUS); SIGNAL_PEPTIDE (PHOBIUS); NON_CYTOPLASMIC_DOMAIN (PHOBIUS); SignalP-noTM (SIGNALP_EUK); SignalP-noTM (SIGNALP_GRAM_NEGATIVE); SignalP-TM (SIGNALP_GRAM_POSITIVE); IPR036312 (SUPERFAMILY); TMhelix (TMHMM)	F:GO:0045735	F:nutrient reservoir activity
TRUE	[INTERPRO, BLASTED, MAPPED, GO-SLIM]	tr|M7ZRX4|M7ZRX4_TRIUA	probable ribose-5-phosphate isomerase 3, chloroplastic	213	20	2.96567e-151	95.23	7	P:GO:0006950; C:GO:0009536; C:GO:0009579; F:GO:0016853; P:GO:0034641; P:GO:0044281; P:GO:0051186	P:response to stress; C:plastid; C:thylakoid; F:isomerase activity; P:cellular nitrogen compound metabolic process; P:small molecule metabolic process; P:cofactor metabolic process	EC:5.3.1.6	Ribose-5-phosphate isomerase	IPR004788 (TIGRFAM); IPR004788 (PFAM); G3DSA:3.30.70.260 (GENE3D); G3DSA:3.40.50.1360 (GENE3D); PTHR43748:SF3 (PANTHER); PTHR43748 (PANTHER); IPR004788 (CDD); IPR037171 (SUPERFAMILY); SSF75445 (SUPERFAMILY)	F:GO:0004751; P:GO:0009052	F:ribose-5-phosphate isomerase activity; P:pentose-phosphate shunt, non-oxidative branch
TRUE	[INTERPRO, BLASTED, MAPPED, GO-SLIM]	tr|R7W486|R7W486_AEGTA	UPF0603 protein Os05g0401100, chloroplastic	289	20	0	86.44	2	C:GO:0009536; C:GO:0009579	C:plastid; C:thylakoid			G3DSA:3.10.310.50 (GENE3D); IPR007621 (PFAM); PTHR30373 (PANTHER); PTHR30373:SF6 (PANTHER); SIGNAL_PEPTIDE (PHOBIUS); SIGNAL_PEPTIDE_H_REGION (PHOBIUS); CYTOPLASMIC_DOMAIN (PHOBIUS); TRANSMEMBRANE (PHOBIUS); NON_CYTOPLASMIC_DOMAIN (PHOBIUS); SIGNAL_PEPTIDE_C_REGION (PHOBIUS); SIGNAL_PEPTIDE_N_REGION (PHOBIUS); SignalP-TM (SIGNALP_GRAM_POSITIVE); TMhelix (TMHMM)	no GO terms	no GO terms
TRUE	[INTERPRO, BLASTED, MAPPED, GO-SLIM]	tr|M7YU16|M7YU16_TRIUA	ATP synthase subunit d, mitochondrial	167	20	7.54675e-103	96.37	15	F:GO:0003735; C:GO:0005730; C:GO:0005739; C:GO:0005773; C:GO:0005829; C:GO:0005840; P:GO:0006950; P:GO:0009058; C:GO:0009536; C:GO:0009579; F:GO:0016887; F:GO:0022857; P:GO:0034641; F:GO:0043167; P:GO:0044281	F:structural constituent of ribosome; C:nucleolus; C:mitochondrion; C:vacuole; C:cytosol; C:ribosome; P:response to stress; P:biosynthetic process; C:plastid; C:thylakoid; F:ATPase activity; F:transmembrane transporter activity; P:cellular nitrogen compound metabolic process; F:ion binding; P:small molecule metabolic process	EC:3.6.1.3; EC:3.6.1.15	Adenosinetriphosphatase; Nucleoside-triphosphate phosphatase	Coil (COILS); Coil (COILS); IPR036228 (G3DSA:1.20.58.GENE3D); IPR008689 (PIRSF); IPR008689 (PFAM); IPR008689 (PANTHER); PD968187 (PRODOM); IPR036228 (SUPERFAMILY)	C:GO:0000276; F:GO:0015078; P:GO:0015986	C:mitochondrial proton-transporting ATP synthase complex, coupling factor F(o); F:proton transmembrane transporter activity; P:ATP synthesis coupled proton transport
TRUE	[INTERPRO, BLASTED]	tr|A7VL25|A7VL25_WHEAT	cold responsive protein	177	20	5.08696e-74	82.49						mobidb-lite (MOBIDB_LITE); PTHR23241:SF81 (PANTHER); PTHR23241 (PANTHER)	no GO terms	no GO terms
TRUE	[INTERPRO, BLASTED, MAPPED, GO-SLIM]	tr|M8A7G5|M8A7G5_TRIUA	V-type proton ATPase catalytic subunit A	670	20	0	90.64	15	C:GO:0005576; C:GO:0005618; C:GO:0005773; C:GO:0005794; C:GO:0005886; P:GO:0006950; C:GO:0009536; F:GO:0016887; F:GO:0019899; F:GO:0022857; C:GO:0032991; P:GO:0034641; F:GO:0043167; P:GO:0044281; P:GO:0048856	C:extracellular region; C:cell wall; C:vacuole; C:Golgi apparatus; C:plasma membrane; P:response to stress; C:plastid; F:ATPase activity; F:enzyme binding; F:transmembrane transporter activity; C:protein-containing complex; P:cellular nitrogen compound metabolic process; F:ion binding; P:small molecule metabolic process; P:anatomical structure development	EC:3.6.1.3; EC:3.6.1.15	Adenosinetriphosphatase; Nucleoside-triphosphate phosphatase	IPR000194 (PFAM); IPR005725 (TIGRFAM); IPR031686 (PFAM); G3DSA:3.40.50.300 (GENE3D); G3DSA:2.40.50.100 (GENE3D); IPR004100 (PFAM); IPR024034 (G3DSA:1.10.1140.GENE3D); IPR023366 (G3DSA:2.40.30.GENE3D); PTHR43607:SF3 (PANTHER); IPR022878 (PANTHER); IPR020003 (PROSITE_PATTERNS); IPR022878 (HAMAP); cd01134 (CDD); SSF47917 (SUPERFAMILY); IPR027417 (SUPERFAMILY); IPR036121 (SUPERFAMILY)	F:GO:0005524; P:GO:0015991; C:GO:0033180; P:GO:0046034; F:GO:0046961; P:GO:1902600	F:ATP binding; P:ATP hydrolysis coupled proton transport; C:proton-transporting V-type ATPase, V1 domain; P:ATP metabolic process; F:proton-transporting ATPase activity, rotational mechanism; P:proton transmembrane transport
TRUE	[INTERPRO, BLASTED, MAPPED, GO-SLIM]	tr|M8AUI2|M8AUI2_AEGTA	aminomethyltransferase, mitochondrial	357	20	0	95.93	4	C:GO:0005739; P:GO:0006520; F:GO:0008168; P:GO:0009056	C:mitochondrion; P:cellular amino acid metabolic process; F:methyltransferase activity; P:catabolic process	EC:2.1.2.10	Aminomethyltransferase	IPR028896 (PIRSF); IPR006222 (PFAM); IPR027266 (G3DSA:3.30.1360.GENE3D); G3DSA:4.10.1250.10 (GENE3D); IPR013977 (PFAM); G3DSA:2.40.30.110 (GENE3D); IPR006223 (TIGRFAM); G3DSA:3.30.70.1400 (GENE3D); PTHR43757:SF2 (PANTHER); PTHR43757 (PANTHER); IPR029043 (SUPERFAMILY); SSF103025 (SUPERFAMILY)	F:GO:0004047; F:GO:0005515; P:GO:0006546	F:aminomethyltransferase activity; F:protein binding; P:glycine catabolic process
TRUE	[INTERPRO, BLASTED, MAPPED, GO-SLIM]	tr|M8ANW8|M8ANW8_TRIUA	serine--glyoxylate aminotransferase	401	20	0	94.77	4	F:GO:0003674; C:GO:0005777; P:GO:0006520; P:GO:0009058	F:molecular_function; C:peroxisome; P:cellular amino acid metabolic process; P:biosynthetic process	EC:2.6.1.44; EC:2.6.1.45; EC:2.6.1.51	Alanine--glyoxylate transaminase; Serine--glyoxylate transaminase; Serine--pyruvate transaminase	IPR000192 (PFAM); IPR024169 (PIRSF); IPR015422 (G3DSA:3.90.1150.GENE3D); IPR015421 (G3DSA:3.40.640.GENE3D); PTHR21152 (PANTHER); PTHR21152:SF29 (PANTHER); IPR020578 (PROSITE_PATTERNS); cd06451 (CDD); IPR015424 (SUPERFAMILY)	F:GO:0003824	F:catalytic activity
TRUE	[INTERPRO, BLASTED, MAPPED, GO-SLIM]	tr|A0A077S2R7|A0A077S2R7_WHEAT	glycine dehydrogenase (decarboxylating), mitochondrial	1031	20	0	96.34	4	C:GO:0005739; P:GO:0006520; P:GO:0009056; F:GO:0016491	C:mitochondrion; P:cellular amino acid metabolic process; P:catabolic process; F:oxidoreductase activity	EC:1.4.4.2	Glycine dehydrogenase (aminomethyl-transferring)	Coil (COILS); IPR003437 (TIGRFAM); IPR015421 (G3DSA:3.40.640.GENE3D); IPR015422 (G3DSA:3.90.1150.GENE3D); IPR020581 (PFAM); mobidb-lite (MOBIDB_LITE); IPR020581 (PANTHER); SIGNAL_PEPTIDE_C_REGION (PHOBIUS); SIGNAL_PEPTIDE (PHOBIUS); SIGNAL_PEPTIDE_N_REGION (PHOBIUS); SIGNAL_PEPTIDE_H_REGION (PHOBIUS); NON_CYTOPLASMIC_DOMAIN (PHOBIUS); IPR003437 (HAMAP); IPR020581 (CDD); IPR020581 (CDD); SignalP-n…	F:GO:0003824; F:GO:0004375; P:GO:0006544; P:GO:0006546; P:GO:0055114	F:catalytic activity; F:glycine dehydrogenase (decarboxylating) activity; P:glycine metabolic process; P:glycine catabolic process; P:oxidation-reduction process
TRUE	[INTERPRO, BLASTED, MAPPED, GO-SLIM]	tr|M7Z647|M7Z647_TRIUA	carbon catabolite repressor protein 4 homolog 3	633	20	0	87.95	1	C:GO:0005575	C:cellular_component			IPR025564 (PFAM); IPR036691 (G3DSA:3.60.10.GENE3D); mobidb-lite (MOBIDB_LITE); PTHR12121 (PANTHER); PTHR12121:SF48 (PANTHER); TRANSMEMBRANE (PHOBIUS); TRANSMEMBRANE (PHOBIUS); CYTOPLASMIC_DOMAIN (PHOBIUS); NON_CYTOPLASMIC_DOMAIN (PHOBIUS); NON_CYTOPLASMIC_DOMAIN (PHOBIUS); TRANSMEMBRANE (PHOBIUS); CYTOPLASMIC_DOMAIN (PHOBIUS); IPR036691 (SUPERFAMILY); TMhelix (TMHMM); TMhelix (TMHMM); TMhelix (TM…	no GO terms	no GO terms
TRUE	[INTERPRO, BLASTED, MAPPED, GO-SLIM]	tr|W5A2K2|W5A2K2_WHEAT	probable plastid-lipid-associated protein 3, chloroplastic	360	20	0	84.65	2	C:GO:0009536; C:GO:0009579	C:plastid; C:thylakoid			IPR006843 (PFAM); mobidb-lite (MOBIDB_LITE); PTHR31906:SF5 (PANTHER); PTHR31906 (PANTHER); NON_CYTOPLASMIC_DOMAIN (PHOBIUS); SIGNAL_PEPTIDE_C_REGION (PHOBIUS); SIGNAL_PEPTIDE_N_REGION (PHOBIUS); SIGNAL_PEPTIDE (PHOBIUS); SIGNAL_PEPTIDE_H_REGION (PHOBIUS); SignalP-TM (SIGNALP_GRAM_POSITIVE); SignalP-noTM (SIGNALP_EUK); SignalP-noTM (SIGNALP_GRAM_NEGATIVE)	no GO terms	no GO terms
TRUE	[INTERPRO, BLASTED, MAPPED, GO-SLIM]	tr|W5C8D1|W5C8D1_WHEAT	elongation factor 1-beta	218	20	3.22852e-104	85.6	7	C:GO:0005576; C:GO:0005773; C:GO:0005794; C:GO:0005829; P:GO:0006950; F:GO:0008135; C:GO:0032991	C:extracellular region; C:vacuole; C:Golgi apparatus; C:cytosol; P:response to stress; F:translation factor activity, RNA binding; C:protein-containing complex			IPR014038 (SMART); IPR014038 (PFAM); G3DSA:1.20.1050.10 (GENE3D); IPR014717 (G3DSA:3.30.70.GENE3D); mobidb-lite (MOBIDB_LITE); PTHR11595:SF24 (PANTHER); PTHR11595 (PANTHER); IPR001326 (PROSITE_PATTERNS); IPR001326 (PROSITE_PATTERNS); IPR014038 (CDD); IPR036282 (SUPERFAMILY); IPR036219 (SUPERFAMILY)	F:GO:0003746; C:GO:0005853; P:GO:0006414	F:translation elongation factor activity; C:eukaryotic translation elongation factor 1 complex; P:translational elongation
TRUE	[INTERPRO, BLASTED, MAPPED, GO-SLIM]	tr|A0A075VUR9|A0A075VUR9_TRITU	photosystem I P700 apoprotein A1 (chloroplast)	750	20	0	99.98	8	P:GO:0006091; P:GO:0006464; C:GO:0009536; C:GO:0009579; P:GO:0015979; F:GO:0016491; C:GO:0032991; F:GO:0043167	P:generation of precursor metabolites and energy; P:cellular protein modification process; C:plastid; C:thylakoid; P:photosynthesis; F:oxidoreductase activity; C:protein-containing complex; F:ion binding			IPR001280 (PRINTS); IPR001280 (PFAM); IPR006243 (TIGRFAM); IPR036408 (G3DSA:1.20.1130.GENE3D); IPR001280 (PIRSF); PTHR30128 (PANTHER); IPR006243 (PTHR30128:PANTHER); IPR020586 (PROSITE_PATTERNS); TRANSMEMBRANE (PHOBIUS); CYTOPLASMIC_DOMAIN (PHOBIUS); NON_CYTOPLASMIC_DOMAIN (PHOBIUS); NON_CYTOPLASMIC_DOMAIN (PHOBIUS); CYTOPLASMIC_DOMAIN (PHOBIUS); TRANSMEMBRANE (PHOBIUS); TRANSMEMBRANE (PHOBIUS); …	C:GO:0009522; C:GO:0009579; P:GO:0015979; C:GO:0016021; F:GO:0046872	C:photosystem I; C:thylakoid; P:photosynthesis; C:integral component of membrane; F:metal ion binding
TRUE	[INTERPRO, BLASTED, MAPPED, GO-SLIM]	tr|M7YJJ9|M7YJJ9_TRIUA	type 1 non specific lipid transfer protein precursor	118	20	2.32945e-58	86.92	3	C:GO:0005575; P:GO:0006810; F:GO:0008289	C:cellular_component; P:transport; F:lipid binding			IPR000528 (PRINTS); IPR016140 (SMART); G3DSA:1.10.110.10 (GENE3D); IPR016140 (PFAM); PTHR33076 (PANTHER); PTHR33076:SF19 (PANTHER); SIGNAL_PEPTIDE_H_REGION (PHOBIUS); SIGNAL_PEPTIDE_C_REGION (PHOBIUS); SIGNAL_PEPTIDE (PHOBIUS); NON_CYTOPLASMIC_DOMAIN (PHOBIUS); SIGNAL_PEPTIDE_N_REGION (PHOBIUS); cd01960 (CDD); SignalP-noTM (SIGNALP_GRAM_NEGATIVE); SignalP-noTM (SIGNALP_EUK); SignalP-TM (SIGNALP_G…	P:GO:0006869; F:GO:0008289	P:lipid transport; F:lipid binding
TRUE	[INTERPRO, BLASTED, MAPPED, GO-SLIM]	tr|Q0IJ88|Q0IJ88_WHEAT	MLP-like protein 423	153	20	2.14784e-93	90.22	1	P:GO:0006950	P:response to stress			IPR024949 (PRINTS); IPR000916 (SMART); IPR023393 (G3DSA:3.30.530.GENE3D); IPR000916 (PFAM); PTHR31907:SF1 (PANTHER); PTHR31907 (PANTHER); cd07816 (CDD); SSF55961 (SUPERFAMILY)	P:GO:0006952; P:GO:0009607	P:defense response; P:response to biotic stimulus
TRUE	[INTERPRO, BLASTED, MAPPED, GO-SLIM]	tr|A0A096UKU5|A0A096UKU5_WHEAT	60S acidic ribosomal protein P2B	112	20	1.73e-08	93.21	3	F:GO:0003735; C:GO:0005840; P:GO:0006412	F:structural constituent of ribosome; C:ribosome; P:translation			IPR038716 (G3DSA:1.10.10.GENE3D); PF00428 (PFAM); mobidb-lite (MOBIDB_LITE); PTHR21141 (PANTHER); PTHR21141:SF76 (PANTHER); SIGNAL_PEPTIDE_C_REGION (PHOBIUS); SIGNAL_PEPTIDE (PHOBIUS); NON_CYTOPLASMIC_DOMAIN (PHOBIUS); SIGNAL_PEPTIDE_H_REGION (PHOBIUS); SIGNAL_PEPTIDE_N_REGION (PHOBIUS); IPR027534 (HAMAP); cd05833 (CDD); SignalP-noTM (SIGNALP_GRAM_NEGATIVE)	F:GO:0003735; C:GO:0005622; C:GO:0005840; P:GO:0006414	F:structural constituent of ribosome; C:intracellular; C:ribosome; P:translational elongation
TRUE	[INTERPRO, BLASTED, MAPPED, GO-SLIM]	tr|Q5XUV3|Q5XUV3_WHEAT	protein THYLAKOID FORMATION1, chloroplastic	286	20	4.03119e-180	94.01	14	P:GO:0006091; P:GO:0006605; P:GO:0006950; P:GO:0007165; P:GO:0009056; P:GO:0009058; C:GO:0009536; C:GO:0009579; P:GO:0015979; P:GO:0034641; P:GO:0051186; P:GO:0055085; P:GO:0061024; P:GO:0065003	P:generation of precursor metabolites and energy; P:protein targeting; P:response to stress; P:signal transduction; P:catabolic process; P:biosynthetic process; C:plastid; C:thylakoid; P:photosynthesis; P:cellular nitrogen compound metabolic process; P:cofactor metabolic process; P:transmembrane transport; P:membrane organization; P:protein-containing complex assembly			Coil (COILS); IPR017499 (TIGRFAM); IPR017499 (PFAM); mobidb-lite (MOBIDB_LITE); IPR017499 (PANTHER); PTHR34793:SF1 (PANTHER); SIGNAL_PEPTIDE_N_REGION (PHOBIUS); NON_CYTOPLASMIC_DOMAIN (PHOBIUS); SIGNAL_PEPTIDE (PHOBIUS); SIGNAL_PEPTIDE_C_REGION (PHOBIUS); SIGNAL_PEPTIDE_H_REGION (PHOBIUS); IPR017499 (HAMAP); SignalP-TM (SIGNALP_GRAM_POSITIVE)	P:GO:0010207; P:GO:0015979	P:photosystem II assembly; P:photosynthesis
TRUE	[INTERPRO, BLASTED, MAPPED, GO-SLIM]	tr|M8CU50|M8CU50_AEGTA	farinin protein	280	20	9.79213e-129	97.2	1	F:GO:0003674	F:molecular_function			IPR001954 (PRINTS); PR00209 (PRINTS); IPR016140 (SMART); G3DSA:1.10.110.10 (GENE3D); IPR016140 (PFAM); NON_CYTOPLASMIC_DOMAIN (PHOBIUS); SIGNAL_PEPTIDE (PHOBIUS); SIGNAL_PEPTIDE_C_REGION (PHOBIUS); SIGNAL_PEPTIDE_N_REGION (PHOBIUS); SIGNAL_PEPTIDE_H_REGION (PHOBIUS); cd00261 (CDD); cd00261 (CDD); SignalP-noTM (SIGNALP_EUK); SignalP-noTM (SIGNALP_GRAM_NEGATIVE); SignalP-TM (SIGNALP_GRAM_POSITIVE);…	F:GO:0045735	F:nutrient reservoir activity
TRUE	[INTERPRO, BLASTED, MAPPED, GO-SLIM]	tr|N1QYE3|N1QYE3_AEGTA	60S acidic ribosomal protein P0	320	20	0	95.66	5	F:GO:0003735; C:GO:0005829; C:GO:0005840; P:GO:0006950; P:GO:0042254	F:structural constituent of ribosome; C:cytosol; C:ribosome; P:response to stress; P:ribosome biogenesis			PF00428 (PFAM); G3DSA:3.90.105.20 (GENE3D); IPR030670 (PIRSF); IPR001790 (PFAM); mobidb-lite (MOBIDB_LITE); PTHR21141 (PANTHER); PTHR21141:SF74 (PANTHER); cd05795 (CDD); SSF160369 (SUPERFAMILY)	C:GO:0005622; P:GO:0042254	C:intracellular; P:ribosome biogenesis
TRUE	[INTERPRO, BLASTED, MAPPED, GO-SLIM]	tr|M8BDP7|M8BDP7_AEGTA	thylakoid lumenal 17.4 kDa protein, chloroplastic	236	20	2.04568e-101	91.34	3	F:GO:0003674; C:GO:0009536; C:GO:0009579	F:molecular_function; C:plastid; C:thylakoid			G3DSA:2.160.20.100 (GENE3D); IPR001646 (PFAM); mobidb-lite (MOBIDB_LITE); PTHR14136 (PANTHER); PTHR14136:SF20 (PANTHER); SSF141571 (SUPERFAMILY)	no GO terms	no GO terms
TRUE	[INTERPRO, BLASTED, MAPPED, GO-SLIM]	tr|M8AER1|M8AER1_TRIUA	Eukaryotic translation initiation factor 2 subunit beta	407	20	0	93.23	5	P:GO:0006091; F:GO:0008135; P:GO:0015979; F:GO:0043167; P:GO:0065003	P:generation of precursor metabolites and energy; F:translation factor activity, RNA binding; P:photosynthesis; F:ion binding; P:protein-containing complex assembly			IPR002735 (SMART); IPR025585 (PFAM); IPR002735 (PFAM); IPR038450 (G3DSA:1.20.58.GENE3D); G3DSA:3.30.70.3150 (GENE3D); PTHR23001 (PANTHER); PTHR23001:SF3 (PANTHER); SIGNAL_PEPTIDE (PHOBIUS); SIGNAL_PEPTIDE_H_REGION (PHOBIUS); SIGNAL_PEPTIDE_N_REGION (PHOBIUS); SIGNAL_PEPTIDE_C_REGION (PHOBIUS); NON_CYTOPLASMIC_DOMAIN (PHOBIUS); IPR025585 (HAMAP); IPR016190 (SUPERFAMILY); IPR016189 (SUPERFAMILY)	F:GO:0003743; P:GO:0006413; P:GO:0010207	F:translation initiation factor activity; P:translational initiation; P:photosystem II assembly
TRUE	[INTERPRO, BLASTED, MAPPED, GO-SLIM]	tr|A0A096ULI5|A0A096ULI5_WHEAT	peroxisomal (S)-2-hydroxy-acid oxidase GLO5	368	20	0	96.87	5	C:GO:0005777; P:GO:0015979; F:GO:0016491; F:GO:0043167; P:GO:0044403	C:peroxisome; P:photosynthesis; F:oxidoreductase activity; F:ion binding; P:symbiont process	EC:1.1.3.15	(S)-2-hydroxy-acid oxidase	IPR012133 (PIRSF); IPR013785 (G3DSA:3.20.20.GENE3D); IPR000262 (PFAM); PTHR10578 (PANTHER); PTHR10578:SF80 (PANTHER); IPR008259 (PROSITE_PATTERNS); IPR037396 (PROSITE_PROFILES); IPR012133 (CDD); SSF51395 (SUPERFAMILY)	F:GO:0003824; F:GO:0010181; F:GO:0016491; P:GO:0055114	F:catalytic activity; F:FMN binding; F:oxidoreductase activity; P:oxidation-reduction process
TRUE	[INTERPRO, BLASTED, MAPPED, GO-SLIM]	tr|M9T150|M9T150_TRITD	cysteine synthase	325	20	0	96.48	7	C:GO:0005737; P:GO:0006520; P:GO:0006790; P:GO:0009058; F:GO:0016765; F:GO:0016829; F:GO:0043167	C:cytoplasm; P:cellular amino acid metabolic process; P:sulfur compound metabolic process; P:biosynthetic process; F:transferase activity, transferring alkyl or aryl (other than methyl) groups; F:lyase activity; F:ion binding	EC:2.5.1.47	Cysteine synthase	IPR005859 (TIGRFAM); IPR001926 (PFAM); G3DSA:3.40.50.1100 (GENE3D); G3DSA:3.40.50.1100 (GENE3D); IPR005856 (TIGRFAM); PTHR10314 (PANTHER); PTHR10314:SF160 (PANTHER); IPR001216 (PROSITE_PATTERNS); cd01561 (CDD); IPR036052 (SUPERFAMILY)	F:GO:0004124; P:GO:0006535	F:cysteine synthase activity; P:cysteine biosynthetic process from serine
TRUE	[INTERPRO, BLASTED, MAPPED, GO-SLIM]	tr|T1MQ83|T1MQ83_TRIUA	ferredoxin	102	20	3.87006e-43	95.38	5	P:GO:0006091; C:GO:0009536; P:GO:0015979; F:GO:0016491; F:GO:0043167	P:generation of precursor metabolites and energy; C:plastid; P:photosynthesis; F:oxidoreductase activity; F:ion binding			IPR012675 (G3DSA:3.10.20.GENE3D); IPR001041 (PFAM); IPR010241 (TIGRFAM); PTHR43112:SF4 (PANTHER); PTHR43112 (PANTHER); IPR006058 (PROSITE_PATTERNS); IPR001041 (PROSITE_PROFILES); IPR001041 (CDD); IPR036010 (SUPERFAMILY)	F:GO:0009055; P:GO:0022900; F:GO:0051536; F:GO:0051537	F:electron transfer activity; P:electron transport chain; F:iron-sulfur cluster binding; F:2 iron, 2 sulfur cluster binding
TRUE	[INTERPRO, BLASTED, MAPPED, GO-SLIM]	tr|C0KWE8|C0KWE8_WHEAT	ADP-glucose pyrophosphorylase small subunit	514	20	0	96.1	11	P:GO:0000003; C:GO:0005576; C:GO:0005829; P:GO:0005975; P:GO:0006091; P:GO:0009058; C:GO:0009536; F:GO:0016779; C:GO:0032991; F:GO:0043167; P:GO:0048856	P:reproduction; C:extracellular region; C:cytosol; P:carbohydrate metabolic process; P:generation of precursor metabolites and energy; P:biosynthetic process; C:plastid; F:nucleotidyltransferase activity; C:protein-containing complex; F:ion binding; P:anatomical structure development	EC:2.7.7.27	Glucose-1-phosphate adenylyltransferase	IPR011831 (TIGRFAM); IPR005835 (PFAM); G3DSA:2.160.10.10 (GENE3D); IPR029044 (G3DSA:3.90.550.GENE3D); PTHR43523:SF7 (PANTHER); PTHR43523 (PANTHER); IPR005836 (PROSITE_PATTERNS); IPR005836 (PROSITE_PATTERNS); IPR005836 (PROSITE_PATTERNS); SIGNAL_PEPTIDE_N_REGION (PHOBIUS); SIGNAL_PEPTIDE_C_REGION (PHOBIUS); SIGNAL_PEPTIDE (PHOBIUS); SIGNAL_PEPTIDE_H_REGION (PHOBIUS); NON_CYTOPLASMIC_DOMAIN (PHOBIU…	P:GO:0005978; F:GO:0008878; P:GO:0009058; F:GO:0016779	P:glycogen biosynthetic process; F:glucose-1-phosphate adenylyltransferase activity; P:biosynthetic process; F:nucleotidyltransferase activity
TRUE	[INTERPRO, BLASTED, MAPPED, GO-SLIM]	tr|M8A2R3|M8A2R3_TRIUA	ricin B-like lectin R40G2	376	20	0	89.07	1	F:GO:0003674	F:molecular_function			G3DSA:2.80.10.50 (GENE3D); PTHR31257 (PANTHER); PTHR31257:SF7 (PANTHER); IPR035992 (SUPERFAMILY); IPR035992 (SUPERFAMILY)	no GO terms	no GO terms
TRUE	[INTERPRO, BLASTED, MAPPED, GO-SLIM]	tr|M7Z787|M7Z787_TRIUA	tubulin alpha-1 chain	451	20	0	99.72	6	F:GO:0003924; F:GO:0005198; C:GO:0005737; C:GO:0005856; P:GO:0007010; F:GO:0043167	F:GTPase activity; F:structural molecule activity; C:cytoplasm; C:cytoskeleton; P:cytoskeleton organization; F:ion binding	EC:3.6.1.15	Nucleoside-triphosphate phosphatase	Coil (COILS); IPR000217 (PRINTS); IPR002452 (PRINTS); IPR003008 (SMART); IPR018316 (SMART); IPR023123 (G3DSA:1.10.287.GENE3D); IPR003008 (PFAM); IPR037103 (G3DSA:3.30.1330.GENE3D); IPR036525 (G3DSA:3.40.50.GENE3D); IPR018316 (PFAM); PTHR11588:SF242 (PANTHER); IPR000217 (PANTHER); IPR017975 (PROSITE_PATTERNS); cd02186 (CDD); IPR008280 (SUPERFAMILY); IPR036525 (SUPERFAMILY)	F:GO:0003924; F:GO:0005200; F:GO:0005525; C:GO:0005874; P:GO:0007017	F:GTPase activity; F:structural constituent of cytoskeleton; F:GTP binding; C:microtubule; P:microtubule-based process
TRUE	[INTERPRO, BLASTED, MAPPED, GO-SLIM]	tr|F4Y5A9|F4Y5A9_TRIUA	heat shock protein 90	700	20	0	98.74	5	C:GO:0005737; P:GO:0006457; P:GO:0006950; F:GO:0043167; F:GO:0051082	C:cytoplasm; P:protein folding; P:response to stress; F:ion binding; F:unfolded protein binding			Coil (COILS); Coil (COILS); IPR020575 (PRINTS); IPR003594 (SMART); G3DSA:3.30.70.2140 (GENE3D); G3DSA:3.30.230.80 (GENE3D); IPR003594 (PFAM); IPR036890 (G3DSA:3.30.565.GENE3D); IPR001404 (PFAM); IPR037196 (G3DSA:1.20.120.GENE3D); IPR001404 (PIRSF); G3DSA:3.40.50.11260 (GENE3D); mobidb-lite (MOBIDB_LITE); mobidb-lite (MOBIDB_LITE); PTHR11528:SF74 (PANTHER); IPR001404 (PANTHER); IPR019805 (PROSITE_…	F:GO:0005524; P:GO:0006457; P:GO:0006950; F:GO:0051082	F:ATP binding; P:protein folding; P:response to stress; F:unfolded protein binding
TRUE	[INTERPRO, BLASTED, MAPPED, GO-SLIM]	tr|M8A374|M8A374_TRIUA	Histone H4	103	20	2.63614e-50	100	15	C:GO:0000228; F:GO:0003677; C:GO:0005730; C:GO:0005773; C:GO:0005794; C:GO:0005829; C:GO:0005886; P:GO:0006950; F:GO:0008092; C:GO:0009536; C:GO:0009579; C:GO:0032991; F:GO:0042393; P:GO:0051276; P:GO:0065003	C:nuclear chromosome; F:DNA binding; C:nucleolus; C:vacuole; C:Golgi apparatus; C:cytosol; C:plasma membrane; P:response to stress; F:cytoskeletal protein binding; C:plastid; C:thylakoid; C:protein-containing complex; F:histone binding; P:chromosome organization; P:protein-containing complex assembly			IPR001951 (PRINTS); IPR001951 (SMART); IPR009072 (G3DSA:1.10.20.GENE3D); IPR035425 (PFAM); mobidb-lite (MOBIDB_LITE); PTHR10484 (PANTHER); PTHR10484:SF160 (PANTHER); IPR019809 (PROSITE_PATTERNS); IPR001951 (CDD); IPR009072 (SUPERFAMILY)	C:GO:0000786; F:GO:0003677; C:GO:0005634; P:GO:0006334; F:GO:0046982	C:nucleosome; F:DNA binding; C:nucleus; P:nucleosome assembly; F:protein heterodimerization activity
TRUE	[INTERPRO, BLASTED, MAPPED, GO-SLIM]	sp|Q8LRM8|TCTP_WHEAT	translationally-controlled tumor protein homolog	168	20	1.07379e-108	93.63	4	C:GO:0005737; F:GO:0008092; P:GO:0030154; F:GO:0043167	C:cytoplasm; F:cytoskeletal protein binding; P:cell differentiation; F:ion binding			IPR018105 (PRINTS); IPR018105 (PFAM); IPR011323 (G3DSA:2.170.150.GENE3D); PTHR11991:SF0 (PANTHER); IPR018105 (PANTHER); IPR018103 (PROSITE_PATTERNS); IPR018103 (PROSITE_PATTERNS); IPR034737 (PROSITE_PROFILES); IPR011057 (SUPERFAMILY)	no GO terms	no GO terms
TRUE	[INTERPRO, BLASTED, MAPPED, GO-SLIM]	tr|K7XE90|K7XE90_WHEAT	alpha-gliadin	288	20	2.1898e-53	95.75	1	F:GO:0003674	F:molecular_function			PR00209 (PRINTS); IPR001954 (PRINTS); IPR016140 (SMART); G3DSA:1.10.110.10 (GENE3D); IPR016140 (PFAM); mobidb-lite (MOBIDB_LITE); mobidb-lite (MOBIDB_LITE); SIGNAL_PEPTIDE (PHOBIUS); SIGNAL_PEPTIDE_H_REGION (PHOBIUS); SIGNAL_PEPTIDE_N_REGION (PHOBIUS); SIGNAL_PEPTIDE_C_REGION (PHOBIUS); NON_CYTOPLASMIC_DOMAIN (PHOBIUS); cd00261 (CDD); SignalP-noTM (SIGNALP_GRAM_NEGATIVE); SignalP-noTM (SIGNALP_EU…	F:GO:0045735	F:nutrient reservoir activity
TRUE	[INTERPRO, BLASTED]	tr|M7ZNQ9|M7ZNQ9_TRIUA	cold responsive protein	313	20	1.04601e-179	88.76						mobidb-lite (MOBIDB_LITE); mobidb-lite (MOBIDB_LITE); PTHR23241 (PANTHER); PTHR23241:SF81 (PANTHER)	no GO terms	no GO terms
TRUE	[INTERPRO, BLASTED, MAPPED, GO-SLIM]	tr|M7YAR9|M7YAR9_TRIUA	60S acidic ribosomal protein P1	110	20	1.66289e-38	87.16	6	F:GO:0003735; C:GO:0005829; C:GO:0005840; P:GO:0006412; P:GO:0006464; F:GO:0030234	F:structural constituent of ribosome; C:cytosol; C:ribosome; P:translation; P:cellular protein modification process; F:enzyme regulator activity			Coil (COILS); IPR038716 (G3DSA:1.10.10.GENE3D); PF00428 (PFAM); mobidb-lite (MOBIDB_LITE); PTHR21141 (PANTHER); PTHR21141:SF59 (PANTHER); IPR027534 (HAMAP); cd05831 (CDD)	F:GO:0003735; C:GO:0005622; C:GO:0005840; P:GO:0006414	F:structural constituent of ribosome; C:intracellular; C:ribosome; P:translational elongation
TRUE	[INTERPRO, BLASTED, MAPPED, GO-SLIM]	tr|M8D225|M8D225_AEGTA	lipid transfer protein	115	20	4.67735e-50	95.1	2	P:GO:0006810; F:GO:0008289	P:transport; F:lipid binding			IPR000528 (PRINTS); IPR016140 (SMART); G3DSA:1.10.110.10 (GENE3D); IPR016140 (PFAM); PTHR33076 (PANTHER); PTHR33076:SF38 (PANTHER); IPR000528 (PROSITE_PATTERNS); SIGNAL_PEPTIDE (PHOBIUS); SIGNAL_PEPTIDE_N_REGION (PHOBIUS); SIGNAL_PEPTIDE_C_REGION (PHOBIUS); NON_CYTOPLASMIC_DOMAIN (PHOBIUS); SIGNAL_PEPTIDE_H_REGION (PHOBIUS); cd01960 (CDD); SignalP-noTM (SIGNALP_EUK); SignalP-noTM (SIGNALP_GRAM_NE…	P:GO:0006869; F:GO:0008289	P:lipid transport; F:lipid binding
TRUE	[INTERPRO, BLASTED, MAPPED, GO-SLIM]	tr|M8BN30|M8BN30_AEGTA	30S ribosomal protein 2, chloroplastic	185	20	1.97533e-115	89.11	2	F:GO:0003723; C:GO:0005840	F:RNA binding; C:ribosome			IPR000504 (SMART); IPR012677 (G3DSA:3.30.70.GENE3D); IPR012677 (G3DSA:3.30.70.GENE3D); IPR000504 (PFAM); IPR000504 (PROSITE_PROFILES); cd12399 (CDD); IPR035979 (SUPERFAMILY); IPR035979 (SUPERFAMILY)	F:GO:0003676	F:nucleic acid binding
TRUE	[INTERPRO, BLASTED, MAPPED, GO-SLIM]	tr|N1R4I4|N1R4I4_AEGTA	sucrose synthase 2	823	20	0	96.27	6	P:GO:0000003; P:GO:0005975; F:GO:0016757; P:GO:0021700; P:GO:0048856; P:GO:0065003	P:reproduction; P:carbohydrate metabolic process; F:transferase activity, transferring glycosyl groups; P:developmental maturation; P:anatomical structure development; P:protein-containing complex assembly	EC:2.4.1.13	Sucrose synthase	G3DSA:3.40.50.2000 (GENE3D); IPR000368 (PFAM); IPR001296 (PFAM); IPR012820 (TIGRFAM); G3DSA:3.10.450.330 (GENE3D); G3DSA:3.40.50.2000 (GENE3D); G3DSA:1.20.120.1230 (GENE3D); PTHR12526 (PANTHER); PTHR12526:SF369 (PANTHER); cd03800 (CDD); SSF53756 (SUPERFAMILY)	P:GO:0005985; F:GO:0016157	P:sucrose metabolic process; F:sucrose synthase activity
TRUE	[INTERPRO, BLASTED, MAPPED, GO-SLIM]	tr|D2T2K0|D2T2K0_WHEAT	type 1 non specific lipid transfer protein precursor	92	20	6.94768e-60	91.01	3	C:GO:0005575; P:GO:0006810; F:GO:0008289	C:cellular_component; P:transport; F:lipid binding			IPR000528 (PRINTS); IPR016140 (SMART); G3DSA:1.10.110.10 (GENE3D); IPR016140 (PFAM); PTHR33076 (PANTHER); PTHR33076:SF1 (PANTHER); IPR000528 (PROSITE_PATTERNS); cd01960 (CDD); IPR036312 (SUPERFAMILY)	P:GO:0006869; F:GO:0008289	P:lipid transport; F:lipid binding
TRUE	[INTERPRO, BLASTED, MAPPED, GO-SLIM]	tr|M8BNU5|M8BNU5_AEGTA	predicted protein	833	20	0	81.85	1	C:GO:0005575	C:cellular_component			Coil (COILS); IPR006861 (SMART); IPR019358 (PFAM); IPR006861 (PFAM); IPR019084 (PFAM); mobidb-lite (MOBIDB_LITE); mobidb-lite (MOBIDB_LITE); mobidb-lite (MOBIDB_LITE); mobidb-lite (MOBIDB_LITE); PTHR12299:SF34 (PANTHER); PTHR12299 (PANTHER); TRANSMEMBRANE (PHOBIUS); NON_CYTOPLASMIC_DOMAIN (PHOBIUS); TRANSMEMBRANE (PHOBIUS); TRANSMEMBRANE (PHOBIUS); TRANSMEMBRANE (PHOBIUS); TRANSMEMBRANE (PHOBIUS)…	no GO terms	no GO terms
TRUE	[INTERPRO, BLASTED, MAPPED, GO-SLIM]	tr|W5BN46|W5BN46_WHEAT	cytochrome c oxidase subunit 6b-1	162	20	4.9659e-84	74.05	1	C:GO:0005739	C:mitochondrion			IPR003213 (PFAM); IPR036549 (G3DSA:1.10.10.GENE3D); mobidb-lite (MOBIDB_LITE); IPR003213 (PANTHER); PTHR11387:SF30 (PANTHER); PD015172 (PRODOM); PS51808 (PROSITE_PROFILES); IPR003213 (CDD); IPR036549 (SUPERFAMILY)	C:GO:0005739	C:mitochondrion
TRUE	[INTERPRO, BLASTED, MAPPED, GO-SLIM]	tr|M8C4F9|M8C4F9_AEGTA	plastocyanin, chloroplastic	99	20	3.59647e-67	97.78	5	P:GO:0006091; C:GO:0009536; C:GO:0009579; F:GO:0016491; F:GO:0043167	P:generation of precursor metabolites and energy; C:plastid; C:thylakoid; F:oxidoreductase activity; F:ion binding			IPR001235 (PRINTS); IPR002387 (PRINTS); IPR002387 (TIGRFAM); IPR008972 (G3DSA:2.60.40.GENE3D); IPR000923 (PFAM); PTHR34192 (PANTHER); PTHR34192:SF2 (PANTHER); IPR028871 (PROSITE_PATTERNS); IPR002387 (CDD); IPR008972 (SUPERFAMILY)	F:GO:0005507; F:GO:0009055	F:copper ion binding; F:electron transfer activity
TRUE	[INTERPRO, BLASTED, MAPPED, GO-SLIM]	tr|N1QXI7|N1QXI7_AEGTA	stromal 70 kDa heat shock-related protein, chloroplastic	682	20	0	94.37	3	P:GO:0006457; F:GO:0043167; F:GO:0051082	P:protein folding; F:ion binding; F:unfolded protein binding			Coil (COILS); Coil (COILS); Coil (COILS); IPR013126 (PRINTS); IPR029047 (G3DSA:2.60.34.GENE3D); G3DSA:3.30.420.40 (GENE3D); IPR029048 (G3DSA:1.20.1270.GENE3D); G3DSA:3.90.640.10 (GENE3D); IPR013126 (PFAM); IPR012725 (TIGRFAM); G3DSA:3.30.420.40 (GENE3D); mobidb-lite (MOBIDB_LITE); PTHR19375:SF332 (PANTHER); IPR013126 (PANTHER); IPR018181 (PROSITE_PATTERNS); IPR018181 (PROSITE_PATTERNS); IPR018181…	F:GO:0005524; P:GO:0006457; F:GO:0051082	F:ATP binding; P:protein folding; F:unfolded protein binding
TRUE	[INTERPRO, BLASTED, MAPPED, GO-SLIM]	tr|R7VZH9|R7VZH9_AEGTA	psbP-like protein 1, chloroplastic	208	20	4.31892e-120	86.68	4	C:GO:0009579; P:GO:0015979; C:GO:0032991; F:GO:0043167	C:thylakoid; P:photosynthesis; C:protein-containing complex; F:ion binding			IPR016123 (G3DSA:3.40.1000.GENE3D); IPR002683 (PFAM); mobidb-lite (MOBIDB_LITE); PTHR31407:SF4 (PANTHER); PTHR31407 (PANTHER); SignalP-TM (SIGNALP_GRAM_POSITIVE); IPR016123 (SUPERFAMILY)	F:GO:0005509; C:GO:0009523; C:GO:0009654; P:GO:0015979; C:GO:0019898	F:calcium ion binding; C:photosystem II; C:photosystem II oxygen evolving complex; P:photosynthesis; C:extrinsic component of membrane
TRUE	[INTERPRO, BLASTED, MAPPED, GO-SLIM]	tr|R7WDU4|R7WDU4_AEGTA	thioredoxin X, chloroplastic	99	20	1.81697e-67	93.75	6	P:GO:0006950; C:GO:0009536; F:GO:0016491; F:GO:0030234; P:GO:0042592; P:GO:0044281	P:response to stress; C:plastid; F:oxidoreductase activity; F:enzyme regulator activity; P:homeostatic process; P:small molecule metabolic process	EC:1.8.1.9; EC:1.8.1.8	Thioredoxin-disulfide reductase; Protein-disulfide reductase	PR00421 (PRINTS); IPR013766 (PFAM); IPR005746 (PIRSF); G3DSA:3.40.30.10 (GENE3D); IPR005746 (PANTHER); PTHR10438:SF270 (PANTHER); IPR013766 (PROSITE_PROFILES); cd02947 (CDD); IPR036249 (SUPERFAMILY)	P:GO:0006662; F:GO:0015035; P:GO:0045454	P:glycerol ether metabolic process; F:protein disulfide oxidoreductase activity; P:cell redox homeostasis
TRUE	[INTERPRO, BLASTED, MAPPED, GO-SLIM]	tr|A0A075TNN5|A0A075TNN5_WHEAT	cytochrome b6 (chloroplast)	215	20	4.31894e-156	99.98	6	P:GO:0006091; C:GO:0009536; C:GO:0009579; P:GO:0015979; F:GO:0016491; F:GO:0043167	P:generation of precursor metabolites and energy; C:plastid; C:thylakoid; P:photosynthesis; F:oxidoreductase activity; F:ion binding			PIRSF000032 (PIRSF); IPR027387 (G3DSA:1.20.810.GENE3D); IPR005797 (PFAM); IPR023530 (PTHR19271:PANTHER); PTHR19271 (PANTHER); NON_CYTOPLASMIC_DOMAIN (PHOBIUS); TRANSMEMBRANE (PHOBIUS); CYTOPLASMIC_DOMAIN (PHOBIUS); CYTOPLASMIC_DOMAIN (PHOBIUS); TRANSMEMBRANE (PHOBIUS); NON_CYTOPLASMIC_DOMAIN (PHOBIUS); CYTOPLASMIC_DOMAIN (PHOBIUS); TRANSMEMBRANE (PHOBIUS); TRANSMEMBRANE (PHOBIUS); IPR005797 (PROS…	F:GO:0005506; F:GO:0009055; C:GO:0016020; C:GO:0016021; F:GO:0016491; F:GO:0020037; P:GO:0022900; P:GO:0022904; F:GO:0045158	F:iron ion binding; F:electron transfer activity; C:membrane; C:integral component of membrane; F:oxidoreductase activity; F:heme binding; P:electron transport chain; P:respiratory electron transport chain; F:electron transporter, transferring electrons within cytochrome b6/f complex of photosystem II activity
TRUE	[INTERPRO, BLASTED, MAPPED, GO-SLIM]	tr|M8CA41|M8CA41_AEGTA	adenylate kinase 4	241	20	2.0925e-176	97.09	6	C:GO:0005737; P:GO:0009058; F:GO:0016301; P:GO:0034641; F:GO:0043167; P:GO:0044281	C:cytoplasm; P:biosynthetic process; F:kinase activity; P:cellular nitrogen compound metabolic process; F:ion binding; P:small molecule metabolic process	EC:2.7.4.4; EC:2.7.4.3	Nucleoside-phosphate kinase; Adenylate kinase	IPR000850 (PRINTS); IPR007862 (PFAM); G3DSA:3.40.50.300 (GENE3D); IPR006259 (TIGRFAM); PF00406 (PFAM); IPR000850 (PANTHER); PTHR23359:SF22 (PANTHER); IPR033690 (PROSITE_PATTERNS); IPR000850 (HAMAP); IPR000850 (CDD); IPR027417 (SUPERFAMILY)	F:GO:0004017; F:GO:0005524; P:GO:0006139; F:GO:0016776; F:GO:0019205	F:adenylate kinase activity; F:ATP binding; P:nucleobase-containing compound metabolic process; F:phosphotransferase activity, phosphate group as acceptor; F:nucleobase-containing compound kinase activity
TRUE	[INTERPRO, BLASTED, MAPPED, GO-SLIM]	tr|R7W911|R7W911_AEGTA	thylakoid lumenal 15 kDa protein 1, chloroplastic	180	20	8.61035e-89	90.17	3	F:GO:0003677; C:GO:0009536; C:GO:0009579	F:DNA binding; C:plastid; C:thylakoid			IPR001646 (PFAM); G3DSA:2.160.20.100 (GENE3D); PTHR14136 (PANTHER); PTHR14136:SF17 (PANTHER); TRANSMEMBRANE (PHOBIUS); SIGNAL_PEPTIDE_H_REGION (PHOBIUS); SIGNAL_PEPTIDE_C_REGION (PHOBIUS); NON_CYTOPLASMIC_DOMAIN (PHOBIUS); SIGNAL_PEPTIDE_N_REGION (PHOBIUS); SIGNAL_PEPTIDE (PHOBIUS); CYTOPLASMIC_DOMAIN (PHOBIUS); SignalP-TM (SIGNALP_GRAM_POSITIVE); SignalP-TM (SIGNALP_GRAM_NEGATIVE); SSF141571 (SU…	no GO terms	no GO terms
TRUE	[INTERPRO, BLASTED, MAPPED, GO-SLIM]	tr|M7YFC9|M7YFC9_TRIUA	phosphoglucomutase, cytoplasmic 2	587	20	0	96.02	9	C:GO:0005829; P:GO:0005975; P:GO:0006091; P:GO:0009056; P:GO:0009058; C:GO:0009536; F:GO:0016853; F:GO:0043167; P:GO:0044281	C:cytosol; P:carbohydrate metabolic process; P:generation of precursor metabolites and energy; P:catabolic process; P:biosynthetic process; C:plastid; F:isomerase activity; F:ion binding; P:small molecule metabolic process	EC:5.4.2.2	Phosphoglucomutase (alpha-D-glucose-1,6-bisphosphate-dependent)	IPR005841 (PRINTS); G3DSA:3.30.310.50 (GENE3D); G3DSA:3.40.120.10 (GENE3D); G3DSA:3.40.120.10 (GENE3D); IPR005846 (PFAM); G3DSA:3.40.120.10 (GENE3D); IPR005843 (PFAM); IPR005845 (PFAM); IPR005844 (PFAM); PTHR22573 (PANTHER); PTHR22573:SF47 (PANTHER); IPR016066 (PROSITE_PATTERNS); SIGNAL_PEPTIDE_C_REGION (PHOBIUS); SIGNAL_PEPTIDE (PHOBIUS); NON_CYTOPLASMIC_DOMAIN (PHOBIUS); SIGNAL_PEPTIDE_H_REGION…	F:GO:0000287; P:GO:0005975; F:GO:0016868; P:GO:0071704	F:magnesium ion binding; P:carbohydrate metabolic process; F:intramolecular transferase activity, phosphotransferases; P:organic substance metabolic process
TRUE	[INTERPRO, BLASTED, MAPPED, GO-SLIM]	tr|D0EY60|D0EY60_WHEAT	adenine nucleotide transporter BT1, chloroplastic/amyloplastic/mitochondrial	429	20	0	83.45	3	C:GO:0005739; C:GO:0009536; F:GO:0022857	C:mitochondrion; C:plastid; F:transmembrane transporter activity			IPR002067 (PRINTS); IPR018108 (PFAM); IPR023395 (G3DSA:1.50.40.GENE3D); mobidb-lite (MOBIDB_LITE); PTHR24089:SF281 (PANTHER); PTHR24089 (PANTHER); IPR018108 (PROSITE_PROFILES); IPR023395 (SUPERFAMILY)	P:GO:0055085	P:transmembrane transport
TRUE	[INTERPRO, BLASTED, MAPPED, GO-SLIM]	tr|W5FIP7|W5FIP7_WHEAT	60S ribosomal protein L4-1	404	20	0	95.12	5	F:GO:0003723; F:GO:0003735; C:GO:0005829; C:GO:0005840; P:GO:0006412	F:RNA binding; F:structural constituent of ribosome; C:cytosol; C:ribosome; P:translation			Coil (COILS); IPR023574 (G3DSA:3.40.1370.GENE3D); IPR025755 (PFAM); IPR002136 (PFAM); PTHR19431 (PANTHER); PTHR19431:SF1 (PANTHER); IPR013000 (PROSITE_PATTERNS); IPR023574 (SUPERFAMILY)	F:GO:0003735; C:GO:0005840; P:GO:0006412	F:structural constituent of ribosome; C:ribosome; P:translation
TRUE	[INTERPRO, BLASTED, MAPPED, GO-SLIM]	tr|M7ZV39|M7ZV39_TRIUA	probable plastid-lipid-associated protein 13, chloroplastic	267	20	1.09613e-160	91.94	2	F:GO:0003723; F:GO:0043167	F:RNA binding; F:ion binding			IPR006843 (PFAM); mobidb-lite (MOBIDB_LITE); PTHR31906:SF16 (PANTHER); PTHR31906 (PANTHER); SIGNAL_PEPTIDE_N_REGION (PHOBIUS); SIGNAL_PEPTIDE_H_REGION (PHOBIUS); SIGNAL_PEPTIDE_C_REGION (PHOBIUS); SIGNAL_PEPTIDE (PHOBIUS); NON_CYTOPLASMIC_DOMAIN (PHOBIUS); SignalP-noTM (SIGNALP_EUK)	no GO terms	no GO terms
TRUE	[INTERPRO, BLASTED, MAPPED, GO-SLIM]	tr|M8B6Q5|M8B6Q5_AEGTA	methyl-CpG-binding domain-containing protein 11	450	20	0	68.23	2	F:GO:0003677; C:GO:0005634	F:DNA binding; C:nucleus			Coil (COILS); Coil (COILS); IPR001739 (PFAM); mobidb-lite (MOBIDB_LITE); mobidb-lite (MOBIDB_LITE); IPR001739 (PROSITE_PROFILES); IPR016177 (SUPERFAMILY)	F:GO:0003677; C:GO:0005634	F:DNA binding; C:nucleus
TRUE	[INTERPRO, BLASTED, MAPPED, GO-SLIM]	tr|Q5NE33|Q5NE33_WHEAT	type 1 non specific lipid transfer protein precursor	115	20	9.02128e-55	86.59	3	C:GO:0005575; P:GO:0006810; F:GO:0008289	C:cellular_component; P:transport; F:lipid binding			IPR000528 (PRINTS); IPR016140 (SMART); IPR016140 (PFAM); G3DSA:1.10.110.10 (GENE3D); PTHR33076 (PANTHER); PTHR33076:SF19 (PANTHER); IPR000528 (PROSITE_PATTERNS); SIGNAL_PEPTIDE (PHOBIUS); SIGNAL_PEPTIDE_C_REGION (PHOBIUS); SIGNAL_PEPTIDE_H_REGION (PHOBIUS); NON_CYTOPLASMIC_DOMAIN (PHOBIUS); SIGNAL_PEPTIDE_N_REGION (PHOBIUS); cd01960 (CDD); SignalP-TM (SIGNALP_GRAM_POSITIVE); SignalP-noTM (SIGNALP…	P:GO:0006869; F:GO:0008289	P:lipid transport; F:lipid binding
TRUE	[INTERPRO, BLASTED, MAPPED, GO-SLIM]	tr|M8BE45|M8BE45_AEGTA	ketol-acid reductoisomerase, chloroplastic	533	20	0	94.75	6	P:GO:0006520; P:GO:0009058; C:GO:0009536; F:GO:0016491; F:GO:0016853; F:GO:0043167	P:cellular amino acid metabolic process; P:biosynthetic process; C:plastid; F:oxidoreductase activity; F:isomerase activity; F:ion binding	EC:1.1.1.86	Ketol-acid reductoisomerase (NADP(+))	G3DSA:3.40.50.720 (GENE3D); IPR000506 (PFAM); IPR013328 (G3DSA:1.10.1040.GENE3D); IPR013116 (PFAM); PTHR21371:SF11 (PANTHER); IPR013023 (PANTHER); IPR013116 (PROSITE_PROFILES); IPR000506 (PROSITE_PROFILES); IPR036291 (SUPERFAMILY); IPR008927 (SUPERFAMILY)	F:GO:0004455; P:GO:0009082; F:GO:0016491; P:GO:0055114	F:ketol-acid reductoisomerase activity; P:branched-chain amino acid biosynthetic process; F:oxidoreductase activity; P:oxidation-reduction process
TRUE	[INTERPRO, BLASTED, MAPPED, GO-SLIM]	tr|M7YGL9|M7YGL9_TRIUA	Alanine aminotransferase 2	519	20	0	89.83	4	P:GO:0006520; P:GO:0009056; P:GO:0009058; F:GO:0043167	P:cellular amino acid metabolic process; P:catabolic process; P:biosynthetic process; F:ion binding	EC:2.6.1.12; EC:2.6.1.2	Alanine--oxo-acid transaminase; Alanine transaminase	IPR004839 (PFAM); IPR015421 (G3DSA:3.40.640.GENE3D); IPR015422 (G3DSA:3.90.1150.GENE3D); IPR015422 (G3DSA:3.90.1150.GENE3D); PTHR11751 (PANTHER); PTHR11751:SF466 (PANTHER); cd00609 (CDD); IPR015424 (SUPERFAMILY)	F:GO:0003824; P:GO:0009058; F:GO:0030170	F:catalytic activity; P:biosynthetic process; F:pyridoxal phosphate binding
TRUE	[INTERPRO, BLASTED, MAPPED, GO-SLIM]	tr|M8A713|M8A713_TRIUA	ran-binding protein 1 homolog a	196	20	4.86446e-106	96.71	9	C:GO:0005634; C:GO:0005737; C:GO:0005815; P:GO:0006913; P:GO:0007010; P:GO:0009056; F:GO:0019899; F:GO:0030234; P:GO:0140014	C:nucleus; C:cytoplasm; C:microtubule organizing center; P:nucleocytoplasmic transport; P:cytoskeleton organization; P:catabolic process; F:enzyme binding; F:enzyme regulator activity; P:mitotic nuclear division			IPR000156 (SMART); IPR011993 (G3DSA:2.30.29.GENE3D); IPR000156 (PFAM); mobidb-lite (MOBIDB_LITE); PTHR23138 (PANTHER); PTHR23138:SF105 (PANTHER); IPR000156 (PROSITE_PROFILES); cd13179 (CDD); SSF50729 (SUPERFAMILY)	P:GO:0046907	P:intracellular transport
TRUE	[INTERPRO, BLASTED, MAPPED, GO-SLIM]	tr|R9XUT4|R9XUT4_WHEAT	gamma-gliadin	327	20	1.78925e-42	99.08	1	F:GO:0003674	F:molecular_function			PR00209 (PRINTS); IPR001954 (PRINTS); G3DSA:1.10.110.10 (GENE3D); IPR016140 (PFAM); mobidb-lite (MOBIDB_LITE); PTHR33454 (PANTHER); SIGNAL_PEPTIDE (PHOBIUS); SIGNAL_PEPTIDE_H_REGION (PHOBIUS); SIGNAL_PEPTIDE_N_REGION (PHOBIUS); SIGNAL_PEPTIDE_C_REGION (PHOBIUS); NON_CYTOPLASMIC_DOMAIN (PHOBIUS); cd00261 (CDD); SignalP-noTM (SIGNALP_EUK); SignalP-noTM (SIGNALP_GRAM_NEGATIVE); SignalP-TM (SIGNALP_G…	F:GO:0045735	F:nutrient reservoir activity
TRUE	[INTERPRO, BLASTED, MAPPED, GO-SLIM]	tr|M8C2Y1|M8C2Y1_AEGTA	SPZ2B_WHEATRecName: Full=Serpin-Z2B; AltName: Full=TriaeZ2b; AltName: Full=WSZ2b; AltName: Full=WZS3	398	20	0	88.25	2	C:GO:0005615; F:GO:0030234	C:extracellular space; F:enzyme regulator activity			IPR023796 (SMART); G3DSA:2.30.39.10 (GENE3D); G3DSA:3.30.497.10 (GENE3D); IPR023796 (PFAM); PTHR11461:SF178 (PANTHER); IPR000215 (PANTHER); IPR023795 (PROSITE_PATTERNS); cd02043 (CDD); IPR036186 (SUPERFAMILY)	C:GO:0005615	C:extracellular space
TRUE	[INTERPRO, BLASTED]	tr|M8B7A5|M8B7A5_AEGTA	RGG repeats nuclear RNA binding protein A	339	20	8.76146e-115	84.06						Coil (COILS); IPR006861 (SMART); IPR006861 (PFAM); mobidb-lite (MOBIDB_LITE); mobidb-lite (MOBIDB_LITE); PTHR12299 (PANTHER); PTHR12299:SF34 (PANTHER)	no GO terms	no GO terms
TRUE	[INTERPRO, BLASTED, MAPPED, GO-SLIM]	tr|M8A8P8|M8A8P8_TRIUA	putative mediator of RNA polymerase II transcription subunit 37c	648	20	0	98.21	1	F:GO:0043167	F:ion binding			Coil (COILS); IPR013126 (PRINTS); IPR029047 (G3DSA:2.60.34.GENE3D); IPR013126 (PFAM); IPR029048 (G3DSA:1.20.1270.GENE3D); G3DSA:3.30.30.30 (GENE3D); G3DSA:3.30.420.40 (GENE3D); G3DSA:3.90.640.10 (GENE3D); G3DSA:3.30.420.40 (GENE3D); mobidb-lite (MOBIDB_LITE); PTHR19375:SF323 (PANTHER); IPR013126 (PANTHER); IPR018181 (PROSITE_PATTERNS); IPR018181 (PROSITE_PATTERNS); IPR018181 (PROSITE_PATTERNS); c…	no GO terms	no GO terms
TRUE	[INTERPRO, BLASTED, MAPPED, GO-SLIM]	sp|Q9ST57|SPZ2A_WHEAT	SPZ2A_WHEATRecName: Full=Serpin-Z2A; AltName: Full=TriaeZ2a; AltName: Full=WSZ2a	398	20	0	86.42	3	C:GO:0005615; P:GO:0006950; F:GO:0030234	C:extracellular space; P:response to stress; F:enzyme regulator activity			IPR023796 (SMART); IPR023796 (PFAM); G3DSA:3.30.497.10 (GENE3D); G3DSA:2.30.39.10 (GENE3D); IPR000215 (PANTHER); PTHR11461:SF178 (PANTHER); IPR023795 (PROSITE_PATTERNS); IPR036186 (SUPERFAMILY)	C:GO:0005615	C:extracellular space
TRUE	[INTERPRO, BLASTED, MAPPED, GO-SLIM]	tr|N1R2S0|N1R2S0_AEGTA	probable calcium-binding protein CML7	148	20	5.9399e-101	94.69	5	F:GO:0003735; C:GO:0005840; P:GO:0006412; F:GO:0016301; F:GO:0043167	F:structural constituent of ribosome; C:ribosome; P:translation; F:kinase activity; F:ion binding			IPR002048 (SMART); IPR002048 (PFAM); G3DSA:1.10.238.10 (GENE3D); IPR002048 (PFAM); G3DSA:1.10.238.10 (GENE3D); PTHR23050:SF214 (PANTHER); PTHR23050 (PANTHER); IPR018247 (PROSITE_PATTERNS); IPR002048 (PROSITE_PROFILES); IPR002048 (CDD); IPR011992 (SUPERFAMILY)	F:GO:0005509	F:calcium ion binding
TRUE	[INTERPRO, BLASTED, MAPPED, GO-SLIM]	sp|Q8L803|RK9_WHEAT	50S ribosomal protein L9, chloroplastic	191	20	9.23709e-136	88.96	6	F:GO:0003735; C:GO:0005739; C:GO:0005840; P:GO:0006412; C:GO:0009536; F:GO:0019843	F:structural constituent of ribosome; C:mitochondrion; C:ribosome; P:translation; C:plastid; F:rRNA binding			Coil (COILS); IPR020594 (TIGRFAM); IPR036791 (G3DSA:3.10.430.GENE3D); IPR036935 (G3DSA:3.40.5.GENE3D); IPR020069 (PFAM); IPR020070 (PFAM); PTHR21368:SF18 (PANTHER); IPR000244 (PANTHER); IPR020070 (PROSITE_PATTERNS); SIGNAL_PEPTIDE_H_REGION (PHOBIUS); SIGNAL_PEPTIDE_C_REGION (PHOBIUS); SIGNAL_PEPTIDE (PHOBIUS); NON_CYTOPLASMIC_DOMAIN (PHOBIUS); SIGNAL_PEPTIDE_N_REGION (PHOBIUS); IPR020594 (HAMAP);…	F:GO:0003735; C:GO:0005622; C:GO:0005840; P:GO:0006412	F:structural constituent of ribosome; C:intracellular; C:ribosome; P:translation
TRUE	[INTERPRO, BLASTED, MAPPED, GO-SLIM]	tr|C7ENF7|C7ENF7_WHEAT	stromal 70 kDa heat shock-related protein, chloroplastic	690	20	0	94.69	3	P:GO:0006457; F:GO:0043167; F:GO:0051082	P:protein folding; F:ion binding; F:unfolded protein binding			Coil (COILS); IPR013126 (PRINTS); G3DSA:3.30.420.40 (GENE3D); G3DSA:3.30.420.40 (GENE3D); G3DSA:3.90.640.10 (GENE3D); IPR012725 (TIGRFAM); IPR029047 (G3DSA:2.60.34.GENE3D); IPR029048 (G3DSA:1.20.1270.GENE3D); IPR013126 (PFAM); mobidb-lite (MOBIDB_LITE); PTHR19375:SF211 (PANTHER); IPR013126 (PANTHER); IPR018181 (PROSITE_PATTERNS); IPR018181 (PROSITE_PATTERNS); IPR018181 (PROSITE_PATTERNS); IPR0127…	F:GO:0005524; P:GO:0006457; F:GO:0051082	F:ATP binding; P:protein folding; F:unfolded protein binding
TRUE	[INTERPRO, BLASTED, MAPPED, GO-SLIM]	tr|W5HCY0|W5HCY0_WHEAT	thylakoid lumenal 19 kDa protein, chloroplastic	242	20	1.09612e-111	92.61	4	C:GO:0009579; P:GO:0015979; C:GO:0032991; F:GO:0043167	C:thylakoid; P:photosynthesis; C:protein-containing complex; F:ion binding			IPR002683 (PFAM); IPR016123 (G3DSA:3.40.1000.GENE3D); PTHR31407 (PANTHER); PTHR31407:SF20 (PANTHER); SIGNAL_PEPTIDE (PHOBIUS); SIGNAL_PEPTIDE_N_REGION (PHOBIUS); SIGNAL_PEPTIDE_C_REGION (PHOBIUS); SIGNAL_PEPTIDE_H_REGION (PHOBIUS); NON_CYTOPLASMIC_DOMAIN (PHOBIUS); SignalP-TM (SIGNALP_GRAM_POSITIVE); SignalP-TM (SIGNALP_GRAM_NEGATIVE); IPR016123 (SUPERFAMILY)	F:GO:0005509; C:GO:0009523; C:GO:0009654; P:GO:0015979; C:GO:0019898	F:calcium ion binding; C:photosystem II; C:photosystem II oxygen evolving complex; P:photosynthesis; C:extrinsic component of membrane
TRUE	[INTERPRO, BLASTED, MAPPED, GO-SLIM]	tr|D3JUT3|D3JUT3_WHEAT	xylanase inhibitor protein 1	304	20	0	87.4	6	C:GO:0005576; P:GO:0005975; P:GO:0006950; P:GO:0009056; F:GO:0016798; P:GO:0071554	C:extracellular region; P:carbohydrate metabolic process; P:response to stress; P:catabolic process; F:hydrolase activity, acting on glycosyl bonds; P:cell wall organization or biogenesis	EC:3.2.1.14	Chitinase	G3DSA:3.20.20.80 (GENE3D); IPR001223 (PFAM); PTHR11177:SF171 (PANTHER); PTHR11177 (PANTHER); SIGNAL_PEPTIDE_N_REGION (PHOBIUS); SIGNAL_PEPTIDE (PHOBIUS); SIGNAL_PEPTIDE_C_REGION (PHOBIUS); SIGNAL_PEPTIDE_H_REGION (PHOBIUS); NON_CYTOPLASMIC_DOMAIN (PHOBIUS); cd02877 (CDD); SignalP-noTM (SIGNALP_EUK); SignalP-noTM (SIGNALP_GRAM_NEGATIVE); SignalP-TM (SIGNALP_GRAM_POSITIVE); IPR017853 (SUPERFAMILY);…	P:GO:0005975	P:carbohydrate metabolic process
TRUE	[INTERPRO, BLASTED, MAPPED, GO-SLIM]	tr|R7W1Q1|R7W1Q1_AEGTA	malate dehydrogenase, glyoxysomal	332	20	0	95.72	4	P:GO:0005975; P:GO:0006091; F:GO:0016491; P:GO:0044281	P:carbohydrate metabolic process; P:generation of precursor metabolites and energy; F:oxidoreductase activity; P:small molecule metabolic process	EC:1.1.1.37	Malate dehydrogenase	IPR010097 (TIGRFAM); IPR001557 (PIRSF); IPR022383 (PFAM); IPR015955 (G3DSA:3.90.110.GENE3D); IPR001236 (PFAM); G3DSA:3.40.50.720 (GENE3D); PTHR11540:SF26 (PANTHER); PTHR11540 (PANTHER); IPR001252 (PROSITE_PATTERNS); cd01337 (CDD); IPR036291 (SUPERFAMILY); IPR015955 (SUPERFAMILY)	F:GO:0003824; P:GO:0005975; P:GO:0006099; P:GO:0006108; F:GO:0016491; F:GO:0016615; F:GO:0016616; P:GO:0019752; F:GO:0030060; P:GO:0055114	F:catalytic activity; P:carbohydrate metabolic process; P:tricarboxylic acid cycle; P:malate metabolic process; F:oxidoreductase activity; F:malate dehydrogenase activity; F:oxidoreductase activity, acting on the CH-OH group of donors, NAD or NADP as acceptor; P:carboxylic acid metabolic process; F:L-malate dehydrogenase activity; P:oxidation-reduction process
TRUE	[INTERPRO, BLASTED, MAPPED, GO-SLIM]	tr|M7YMQ8|M7YMQ8_TRIUA	Protein grpE	228	20	3.04015e-146	96.66	8	C:GO:0005739; P:GO:0006457; P:GO:0006605; P:GO:0007005; F:GO:0030234; C:GO:0032991; F:GO:0051082; P:GO:0055085	C:mitochondrion; P:protein folding; P:protein targeting; P:mitochondrion organization; F:enzyme regulator activity; C:protein-containing complex; F:unfolded protein binding; P:transmembrane transport			Coil (COILS); IPR000740 (PRINTS); IPR000740 (PFAM); IPR009012 (G3DSA:2.30.22.GENE3D); IPR013805 (G3DSA:3.90.20.GENE3D); mobidb-lite (MOBIDB_LITE); PTHR21237:SF28 (PANTHER); IPR000740 (PANTHER); IPR000740 (PROSITE_PATTERNS); IPR000740 (HAMAP); IPR000740 (CDD); IPR009012 (SUPERFAMILY); IPR013805 (SUPERFAMILY)	F:GO:0000774; P:GO:0006457; F:GO:0042803; F:GO:0051087	F:adenyl-nucleotide exchange factor activity; P:protein folding; F:protein homodimerization activity; F:chaperone binding
TRUE	[INTERPRO, BLASTED, MAPPED, GO-SLIM]	tr|M7Z3P0|M7Z3P0_TRIUA	non-specific lipid-transfer protein-like 1	122	20	1.12449e-67	89.03	5	C:GO:0005777; P:GO:0006629; P:GO:0009056; P:GO:0044281; P:GO:0048856	C:peroxisome; P:lipid metabolic process; P:catabolic process; P:small molecule metabolic process; P:anatomical structure development			IPR003033 (PFAM); IPR036527 (G3DSA:3.30.1050.GENE3D); PTHR10094 (PANTHER); PTHR10094:SF17 (PANTHER); IPR036527 (SUPERFAMILY)	no GO terms	no GO terms
TRUE	[INTERPRO, BLASTED, MAPPED, GO-SLIM]	tr|M7YXL2|M7YXL2_TRIUA	50S ribosomal protein L11, chloroplastic	226	20	4.38021e-129	86.91	7	F:GO:0003735; C:GO:0005829; C:GO:0005840; P:GO:0006412; F:GO:0019843; P:GO:0022618; P:GO:0042254	F:structural constituent of ribosome; C:cytosol; C:ribosome; P:translation; F:rRNA binding; P:ribonucleoprotein complex assembly; P:ribosome biogenesis			IPR000911 (SMART); IPR020784 (PFAM); IPR020783 (PFAM); IPR036769 (G3DSA:1.10.10.GENE3D); IPR036796 (G3DSA:3.30.1550.GENE3D); IPR006519 (TIGRFAM); IPR000911 (PANTHER); PTHR11661:SF7 (PANTHER); IPR020785 (PROSITE_PATTERNS); PD001367 (PRODOM); IPR000911 (HAMAP); IPR000911 (CDD); SignalP-TM (SIGNALP_GRAM_POSITIVE); IPR036769 (SUPERFAMILY); IPR036796 (SUPERFAMILY)	F:GO:0003735; C:GO:0005840; P:GO:0006412	F:structural constituent of ribosome; C:ribosome; P:translation
TRUE	[INTERPRO, BLASTED, MAPPED, GO-SLIM]	tr|M8ANT8|M8ANT8_TRIUA	PsbP domain-containing protein 1, chloroplastic	249	20	7.74262e-167	92.17	4	C:GO:0009579; P:GO:0015979; C:GO:0032991; F:GO:0043167	C:thylakoid; P:photosynthesis; C:protein-containing complex; F:ion binding			IPR016123 (G3DSA:3.40.1000.GENE3D); IPR002683 (PFAM); PTHR31407:SF15 (PANTHER); PTHR31407 (PANTHER); IPR016123 (SUPERFAMILY)	F:GO:0005509; C:GO:0009523; C:GO:0009654; P:GO:0015979; C:GO:0019898	F:calcium ion binding; C:photosystem II; C:photosystem II oxygen evolving complex; P:photosynthesis; C:extrinsic component of membrane
TRUE	[INTERPRO, BLASTED, MAPPED, GO-SLIM]	tr|M7YRN1|M7YRN1_TRIUA	40S ribosomal protein S20	127	20	1.66621e-87	95.07	5	F:GO:0003723; F:GO:0003735; C:GO:0005829; C:GO:0005840; P:GO:0006412	F:RNA binding; F:structural constituent of ribosome; C:cytosol; C:ribosome; P:translation			IPR001848 (PRINTS); IPR027486 (SMART); IPR005729 (TIGRFAM); IPR036838 (G3DSA:3.30.70.GENE3D); IPR027486 (PFAM); PTHR11700:SF18 (PANTHER); IPR001848 (PANTHER); IPR001848 (HAMAP); IPR036838 (SUPERFAMILY)	F:GO:0003735; C:GO:0005840; P:GO:0006412; C:GO:0015935	F:structural constituent of ribosome; C:ribosome; P:translation; C:small ribosomal subunit
TRUE	[INTERPRO, BLASTED, MAPPED, GO-SLIM]	tr|B2KKV5|B2KKV5_9POAL	protein SGT1 homolog	372	20	0	93.37	4	F:GO:0003674; C:GO:0005634; C:GO:0005737; P:GO:0006950	F:molecular_function; C:nucleus; C:cytoplasm; P:response to stress			IPR019734 (SMART); IPR011990 (G3DSA:1.25.40.GENE3D); IPR007052 (PFAM); IPR019734 (PFAM); IPR008978 (G3DSA:2.60.40.GENE3D); IPR007699 (PFAM); PF13432 (PFAM); PTHR22904 (PANTHER); PTHR22904:SF496 (PANTHER); IPR013026 (PROSITE_PROFILES); IPR007699 (PROSITE_PROFILES); IPR019734 (PROSITE_PROFILES); IPR007052 (PROSITE_PROFILES); cd06466 (CDD); IPR011990 (SUPERFAMILY); IPR008978 (SUPERFAMILY)	F:GO:0005515	F:protein binding
TRUE	[INTERPRO, BLASTED, MAPPED, GO-SLIM]	tr|M8B0S2|M8B0S2_TRIUA	Photosystem II reaction center PSB28 protein, chloroplastic	223	20	1.09131e-152	78.57	4	C:GO:0009536; C:GO:0009579; P:GO:0015979; C:GO:0032991	C:plastid; C:thylakoid; P:photosynthesis; C:protein-containing complex			IPR038676 (G3DSA:2.40.30.GENE3D); IPR005610 (PFAM); IPR005610 (TIGRFAM); PTHR34963:SF2 (PANTHER); IPR005610 (PANTHER); IPR005610 (PRODOM); IPR005610 (HAMAP)	C:GO:0009523; C:GO:0009654; P:GO:0015979; C:GO:0016020	C:photosystem II; C:photosystem II oxygen evolving complex; P:photosynthesis; C:membrane
TRUE	[INTERPRO, BLASTED]	tr|B3TG72|B3TG72_HISOD	CAD	283	20	0	97.81						IPR005480 (SMART); G3DSA:3.40.50.20 (GENE3D); IPR036897 (G3DSA:1.10.1030.GENE3D); IPR005480 (PFAM); G3DSA:3.30.470.20 (GENE3D); PTHR11405:SF5 (PANTHER); PTHR11405 (PANTHER); IPR016185 (SUPERFAMILY); IPR036897 (SUPERFAMILY); SSF56059 (SUPERFAMILY)	no GO terms	no GO terms
TRUE	[INTERPRO, BLASTED]	tr|F9WW56|F9WW56_ZYMTI	related to Het-c protein	896	20	0	87.1						IPR010816 (PFAM); mobidb-lite (MOBIDB_LITE); mobidb-lite (MOBIDB_LITE); PTHR14905:SF11 (PANTHER); PTHR14905 (PANTHER); SIGNAL_PEPTIDE_C_REGION (PHOBIUS); SIGNAL_PEPTIDE (PHOBIUS); NON_CYTOPLASMIC_DOMAIN (PHOBIUS); SIGNAL_PEPTIDE_N_REGION (PHOBIUS); SIGNAL_PEPTIDE_H_REGION (PHOBIUS); SignalP-TM (SIGNALP_GRAM_POSITIVE); SignalP-TM (SIGNALP_GRAM_NEGATIVE); SignalP-noTM (SIGNALP_EUK); TMhelix (TMHMM)	no GO terms	no GO terms
TRUE	[INTERPRO, BLASTED, MAPPED, GO-SLIM]	tr|M7YPB1|M7YPB1_TRIUA	Grx_C2.2 - glutaredoxin subgroup I	129	20	1.02958e-89	82.74	8	C:GO:0005576; C:GO:0005773; C:GO:0005794; C:GO:0005829; C:GO:0005886; P:GO:0006091; F:GO:0016491; P:GO:0042592	C:extracellular region; C:vacuole; C:Golgi apparatus; C:cytosol; C:plasma membrane; P:generation of precursor metabolites and energy; F:oxidoreductase activity; P:homeostatic process			IPR002109 (PFAM); G3DSA:3.40.30.10 (GENE3D); PTHR10168 (PANTHER); PTHR10168:SF122 (PANTHER); IPR011767 (PROSITE_PATTERNS); IPR002109 (PROSITE_PROFILES); cd03419 (CDD); IPR036249 (SUPERFAMILY)	F:GO:0009055; F:GO:0015035; P:GO:0045454	F:electron transfer activity; F:protein disulfide oxidoreductase activity; P:cell redox homeostasis
TRUE	[INTERPRO, BLASTED, MAPPED, GO-SLIM]	tr|M8BLA5|M8BLA5_AEGTA	calnexin homolog	535	20	0	93.69	4	C:GO:0005783; P:GO:0006457; F:GO:0043167; F:GO:0051082	C:endoplasmic reticulum; P:protein folding; F:ion binding; F:unfolded protein binding			Coil (COILS); IPR001580 (PRINTS); G3DSA:2.60.120.200 (GENE3D); IPR001580 (PFAM); IPR009033 (G3DSA:2.10.250.GENE3D); mobidb-lite (MOBIDB_LITE); mobidb-lite (MOBIDB_LITE); IPR001580 (PANTHER); PTHR11073:SF1 (PANTHER); IPR018124 (PROSITE_PATTERNS); IPR018124 (PROSITE_PATTERNS); IPR018124 (PROSITE_PATTERNS); SIGNAL_PEPTIDE_C_REGION (PHOBIUS); CYTOPLASMIC_DOMAIN (PHOBIUS); TRANSMEMBRANE (PHOBIUS); NON…	F:GO:0005509; F:GO:0005515; C:GO:0005783; P:GO:0006457; F:GO:0051082	F:calcium ion binding; F:protein binding; C:endoplasmic reticulum; P:protein folding; F:unfolded protein binding
TRUE	[INTERPRO, BLASTED, MAPPED, GO-SLIM]	tr|M8BU11|M8BU11_AEGTA	Protein grpE	317	20	1.10618e-156	92.57	7	C:GO:0005739; P:GO:0006457; C:GO:0009536; C:GO:0009579; F:GO:0030234; F:GO:0043167; F:GO:0051082	C:mitochondrion; P:protein folding; C:plastid; C:thylakoid; F:enzyme regulator activity; F:ion binding; F:unfolded protein binding			IPR000740 (PRINTS); IPR009012 (G3DSA:2.30.22.GENE3D); IPR013805 (G3DSA:3.90.20.GENE3D); IPR000740 (PFAM); mobidb-lite (MOBIDB_LITE); mobidb-lite (MOBIDB_LITE); PTHR21237:SF27 (PANTHER); IPR000740 (PANTHER); IPR000740 (PROSITE_PATTERNS); IPR000740 (HAMAP); IPR000740 (CDD); IPR009012 (SUPERFAMILY); IPR013805 (SUPERFAMILY)	F:GO:0000774; P:GO:0006457; F:GO:0042803; F:GO:0051087	F:adenyl-nucleotide exchange factor activity; P:protein folding; F:protein homodimerization activity; F:chaperone binding
TRUE	[INTERPRO, BLASTED, MAPPED, GO-SLIM]	tr|M7YNW9|M7YNW9_TRIUA	reactive Intermediate Deaminase A, chloroplastic	136	20	2.9802e-83	97.63	1	C:GO:0005575	C:cellular_component			IPR006175 (PFAM); IPR035959 (G3DSA:3.30.1330.GENE3D); IPR006056 (TIGRFAM); PTHR11803:SF13 (PANTHER); IPR006175 (PANTHER); IPR019897 (PROSITE_PATTERNS); cd00448 (CDD); IPR035959 (SUPERFAMILY)	no GO terms	no GO terms
TRUE	[INTERPRO, BLASTED, MAPPED, GO-SLIM]	tr|A0A059SWT4|A0A059SWT4_TRIUA	waxy protein	605	20	0	99	5	P:GO:0005975; P:GO:0009058; C:GO:0009536; F:GO:0016757; F:GO:0043167	P:carbohydrate metabolic process; P:biosynthetic process; C:plastid; F:transferase activity, transferring glycosyl groups; F:ion binding	EC:2.4.1.11	Glycogen(starch) synthase	G3DSA:3.40.50.2000 (GENE3D); IPR013534 (PFAM); IPR011835 (TIGRFAM); G3DSA:3.40.50.2000 (GENE3D); IPR001296 (PFAM); PTHR12526:SF452 (PANTHER); PTHR12526 (PANTHER); SIGNAL_PEPTIDE (PHOBIUS); SIGNAL_PEPTIDE_C_REGION (PHOBIUS); SIGNAL_PEPTIDE_N_REGION (PHOBIUS); SIGNAL_PEPTIDE_H_REGION (PHOBIUS); NON_CYTOPLASMIC_DOMAIN (PHOBIUS); IPR011835 (HAMAP); cd03791 (CDD); SSF53756 (SUPERFAMILY)	F:GO:0004373	F:glycogen (starch) synthase activity
TRUE	[INTERPRO, BLASTED, MAPPED, GO-SLIM]	tr|B3TGJ5|B3TGJ5_9NEOP	dopa-decarboxylase	124	20	1.3461e-83	96.55	3	P:GO:0006520; F:GO:0016829; F:GO:0043167	P:cellular amino acid metabolic process; F:lyase activity; F:ion binding			IPR010977 (PRINTS); G3DSA:3.90.1150.170 (GENE3D); IPR002129 (PFAM); IPR015421 (G3DSA:3.40.640.GENE3D); PTHR11999:SF138 (PANTHER); PTHR11999 (PANTHER); IPR021115 (PROSITE_PATTERNS); IPR015424 (SUPERFAMILY)	F:GO:0003824; P:GO:0006520; F:GO:0016831; P:GO:0019752; F:GO:0030170	F:catalytic activity; P:cellular amino acid metabolic process; F:carboxy-lyase activity; P:carboxylic acid metabolic process; F:pyridoxal phosphate binding
TRUE	[INTERPRO, BLASTED, MAPPED, GO-SLIM]	tr|N1QPY8|N1QPY8_AEGTA	50S ribosomal protein L4, chloroplastic	283	20	1.26966e-130	91.05	5	F:GO:0003723; F:GO:0003735; C:GO:0005829; C:GO:0005840; P:GO:0006412	F:RNA binding; F:structural constituent of ribosome; C:cytosol; C:ribosome; P:translation			IPR013005 (TIGRFAM); IPR023574 (G3DSA:3.40.1370.GENE3D); IPR002136 (PFAM); mobidb-lite (MOBIDB_LITE); mobidb-lite (MOBIDB_LITE); IPR013005 (PANTHER); IPR013005 (HAMAP); IPR023574 (SUPERFAMILY)	F:GO:0003735; C:GO:0005840; P:GO:0006412	F:structural constituent of ribosome; C:ribosome; P:translation
TRUE	[INTERPRO, BLASTED, MAPPED, GO-SLIM]	tr|M7YLR0|M7YLR0_TRIUA	protein IN2-1 homolog B	369	20	0	94.92	6	C:GO:0005737; P:GO:0006464; P:GO:0006790; F:GO:0016765; P:GO:0034641; P:GO:0051186	C:cytoplasm; P:cellular protein modification process; P:sulfur compound metabolic process; F:transferase activity, transferring alkyl or aryl (other than methyl) groups; P:cellular nitrogen compound metabolic process; P:cofactor metabolic process	EC:2.5.1.18	Glutathione transferase	PF13410 (PFAM); G3DSA:3.40.30.10 (GENE3D); IPR004045 (PFAM); G3DSA:1.20.1050.10 (GENE3D),SFLDG00358 (SFLD),SFLDS00019 (SFLD); mobidb-lite (MOBIDB_LITE); PTHR44328 (PANTHER); PTHR44328:SF2 (PANTHER); SIGNAL_PEPTIDE_N_REGION (PHOBIUS); SIGNAL_PEPTIDE_C_REGION (PHOBIUS); NON_CYTOPLASMIC_DOMAIN (PHOBIUS); SIGNAL_PEPTIDE (PHOBIUS); SIGNAL_PEPTIDE_H_REGION (PHOBIUS); IPR010987 (PROSITE_PROFILES); IPR00…	F:GO:0005515	F:protein binding
TRUE	[INTERPRO, BLASTED]	tr|M8CER7|M8CER7_AEGTA	keratin-associated protein 9-1-like	146	4	8.07281e-52	78.87						SIGNAL_PEPTIDE_C_REGION (PHOBIUS); SIGNAL_PEPTIDE_H_REGION (PHOBIUS); NON_CYTOPLASMIC_DOMAIN (PHOBIUS); SIGNAL_PEPTIDE_N_REGION (PHOBIUS); SIGNAL_PEPTIDE (PHOBIUS); SignalP-TM (SIGNALP_GRAM_POSITIVE); SignalP-noTM (SIGNALP_EUK)	no GO terms	no GO terms
TRUE	[INTERPRO, BLASTED, MAPPED, GO-SLIM]	tr|M8AQW6|M8AQW6_TRIUA	DNA topoisomerase 6 subunit A3	1070	20	0	52.78	11	P:GO:0000003; F:GO:0003677; C:GO:0005694; P:GO:0006259; P:GO:0006950; P:GO:0007049; F:GO:0008134; F:GO:0008135; F:GO:0016853; P:GO:0034655; F:GO:0043167	P:reproduction; F:DNA binding; C:chromosome; P:DNA metabolic process; P:response to stress; P:cell cycle; F:transcription factor binding; F:translation factor activity, RNA binding; F:isomerase activity; P:nucleobase-containing compound catabolic process; F:ion binding			IPR002815 (PRINTS); IPR013049 (PFAM); G3DSA:3.30.780.10 (GENE3D); G3DSA:3.40.1360.10 (GENE3D); IPR001950 (PFAM); IPR036388 (G3DSA:1.10.10.GENE3D); mobidb-lite (MOBIDB_LITE); IPR002815 (PANTHER); PTHR10848:SF3 (PANTHER); IPR001950 (PROSITE_PROFILES); IPR034136 (CDD); cd11607 (CDD); IPR036078 (SUPERFAMILY); IPR036877 (SUPERFAMILY)	P:GO:0000737; F:GO:0003677; F:GO:0003743; F:GO:0003824; F:GO:0005524; C:GO:0005694; P:GO:0006259; P:GO:0006413	P:DNA catabolic process, endonucleolytic; F:DNA binding; F:translation initiation factor activity; F:catalytic activity; F:ATP binding; C:chromosome; P:DNA metabolic process; P:translational initiation
