# Supplementary material for: EMS Derived Wheat Mutant BIG8-1 (Triticum aestivum L.)—A New Drought Tolerant Mutant Wheat Line
Source: Int J Mol Sci. 2021 May 18;22(10):5314. doi: 10.3390/ijms22105314 (PMC8158095; doi:10.3390/ijms22105314)
Supplement: Supplementary file 1 [file ijms-22-05314-s001.zip › ijms-1170725-supplementary/Supplementary/Table S4_ Cluster analysis.xlsx]

## Sheet: ##B2GO in CLUSTER order
Table S4: List of proteins expressed in Mutant BIG8-1 before (Day 0), and after induction of water stress (Days 7,14, 21). Indicated are the sequence name, protein identity, length and number of hits, number of GO terms, and e-value. The cluster numbers correspond to that given in Fig. S1.
Main Clsuter	Quadrant	B2GO Seq Name	SeqName	Description	Length	#Hits	e-Value	sim mean	#GO	BIG Day 0	BIG Day 7	BIG Day14	BIG Day21	GO IDs	GO Names	Enzyme Codes	Enzyme Names	InterPro IDs	InterPro GO IDs	InterPro GO Names
CLUSTER 1 CLUSTER 1 CLUSTER 1 CLUSTER 1 CLUSTER 1 CLUSTER 1		sp|Q00434|PSBP_WHEAT	PSBP	oxygen-evolving enhancer protein 2, chloroplastic	258	20	7.49598e-155	88.61	5	0.189542	0.215722	0.232096	0.36264	C:GO:0009536; C:GO:0009579; P:GO:0015979; C:GO:0032991; F:GO:0043167	C:plastid; C:thylakoid; P:photosynthesis; C:protein-containing complex; F:ion binding	0	0	IPR016123 (G3DSA:3.40.1000.GENE3D); IPR002683 (PFAM); PTHR31407:SF35 (PANTHER); PTHR31407 (PANTHER); SignalP-TM (SIGNALP_GRAM_POSITIVE); IPR016123 (SUPERFAMILY)	F:GO:0005509; C:GO:0009523; C:GO:0009654; P:GO:0015979; C:GO:0019898	F:calcium ion binding; C:photosystem II; C:photosystem II oxygen evolving complex; P:photosynthesis; C:extrinsic component of membrane
		tr|M7YQB5|M7YQB5_TRIUA	M7YQB5	beta-amylase 2	568	20	0	97.6	7	0.114844	0.189782	0.236169	0.459204	P:GO:0005975; P:GO:0009056; C:GO:0009579; P:GO:0015979; F:GO:0016798; C:GO:0032991; F:GO:0043167	P:carbohydrate metabolic process; P:catabolic process; C:thylakoid; P:photosynthesis; F:hydrolase activity, acting on glycosyl bonds; C:protein-containing complex; F:ion binding	EC:3.2.1.2	Beta-amylase	IPR001371 (PRINTS); IPR001554 (PRINTS); IPR008797 (PFAM); IPR001554 (PFAM); G3DSA:3.20.20.80 (GENE3D); G3DSA:1.20.120.290 (GENE3D); mobidb-lite (MOBIDB_LITE); IPR001554 (PANTHER); PTHR31352:SF5 (PANTHER); IPR018238 (PROSITE_PATTERNS); IPR018238 (PROSITE_PATTERNS); IPR017853 (SUPERFAMILY); IPR023222 (SUPERFAMILY)	P:GO:0000272; F:GO:0005509; C:GO:0009523; C:GO:0009654; P:GO:0015979; F:GO:0016161; C:GO:0019898	P:polysaccharide catabolic process; F:calcium ion binding; C:photosystem II; C:photosystem II oxygen evolving complex; P:photosynthesis; F:beta-amylase activity; C:extrinsic component of membrane
	Q1	tr|N1R5T6|N1R5T6_AEGTA	N1R5T6	ATP synthase delta chain, chloroplastic	159	20	3.1942e-100	90.35	11	0.010274	0.0440481	0.108145	0.837533	P:GO:0006091; P:GO:0006950; P:GO:0009058; C:GO:0009536; C:GO:0009579; P:GO:0015979; F:GO:0016887; F:GO:0022857; C:GO:0032991; P:GO:0034641; P:GO:0044281	P:generation of precursor metabolites and energy; P:response to stress; P:biosynthetic process; C:plastid; C:thylakoid; P:photosynthesis; F:ATPase activity; F:transmembrane transporter activity; C:protein-containing complex; P:cellular nitrogen compound metabolic process; P:small molecule metabolic process	EC:3.6.1.3; EC:3.6.1.15	Adenosinetriphosphatase; Nucleoside-triphosphate phosphatase	IPR000711 (PFAM); IPR000711 (TIGRFAM); IPR026015 (G3DSA:1.10.520.GENE3D); IPR000711 (PANTHER); PTHR11910:SF13 (PANTHER); IPR020781 (PROSITE_PATTERNS); IPR000711 (HAMAP); IPR026015 (SUPERFAMILY)	P:GO:0015986; C:GO:0016020; F:GO:0046933	P:ATP synthesis coupled proton transport; C:membrane; F:proton-transporting ATP synthase activity, rotational mechanism
		tr|W5D5R6|W5D5R6_WHEAT	W5D5R6	nodulin-related protein 1	158	20	6.28971e-45	74.74	0	0.211907	0.0332036	0.134747	0.620142	0	0	0	0	mobidb-lite (MOBIDB_LITE); PTHR35098:SF2 (PANTHER); PTHR35098 (PANTHER)	no GO terms	no GO terms
		tr|Q41518|Q41518_WHEAT	Q41518	RNA-binding protein	167	20	3.92634e-57	93.36	5	0.21279	0.0693315	0.100216	0.617662	F:GO:0003677; F:GO:0003723; P:GO:0006397; P:GO:0006950; P:GO:0009058	F:DNA binding; F:RNA binding; P:mRNA processing; P:response to stress; P:biosynthetic process	0	0	IPR000504 (SMART); IPR012677 (G3DSA:3.30.70.GENE3D); IPR000504 (PFAM); mobidb-lite (MOBIDB_LITE); PTHR44202 (PANTHER); IPR000504 (PROSITE_PROFILES); cd12399 (CDD); IPR035979 (SUPERFAMILY)	F:GO:0003676	F:nucleic acid binding
		tr|H9NAV6|H9NAV6_WHEAT	H9NAV6	superoxide dismutase [Cu-Zn] 4A	152	20	3.74873e-102	93.72	5	0.0569647	0.0284673	0.0139784	0.90059	C:GO:0005615; C:GO:0005739; P:GO:0006950; F:GO:0016491; F:GO:0043167	C:extracellular space; C:mitochondrion; P:response to stress; F:oxidoreductase activity; F:ion binding	EC:1.15.1.1	Superoxide dismutase	IPR001424 (PRINTS); IPR036423 (G3DSA:2.60.40.GENE3D); IPR001424 (PFAM); IPR024134 (PANTHER); PTHR10003:SF34 (PANTHER); IPR018152 (PROSITE_PATTERNS); IPR018152 (PROSITE_PATTERNS); IPR001424 (CDD); IPR036423 (SUPERFAMILY)	F:GO:0004784; P:GO:0006801; F:GO:0046872; P:GO:0055114	F:superoxide dismutase activity; P:superoxide metabolic process; F:metal ion binding; P:oxidation-reduction process
	Q2 Q2	tr|M7ZNQ9|M7ZNQ9_TRIUA	M7ZNQ9	cold responsive protein	313	20	1.04601e-179	88.76	0	0	0	0	1	0	0	0	0	mobidb-lite (MOBIDB_LITE); mobidb-lite (MOBIDB_LITE); PTHR23241 (PANTHER); PTHR23241:SF81 (PANTHER)	no GO terms	no GO terms
		tr|W5BN46|W5BN46_WHEAT	W5BN46	cytochrome c oxidase subunit 6b-1	162	20	4.9659e-84	74.05	1	0	0	0	1	C:GO:0005739	C:mitochondrion	0	0	IPR003213 (PFAM); IPR036549 (G3DSA:1.10.10.GENE3D); mobidb-lite (MOBIDB_LITE); IPR003213 (PANTHER); PTHR11387:SF30 (PANTHER); PD015172 (PRODOM); PS51808 (PROSITE_PROFILES); IPR003213 (CDD); IPR036549 (SUPERFAMILY)	C:GO:0005739	C:mitochondrion
		tr|M8B7A5|M8B7A5_AEGTA	M8B7A5	RGG repeats nuclear RNA binding protein A	339	20	8.76146e-115	84.06	0	0	0	0	1	0	0	0	0	Coil (COILS); IPR006861 (SMART); IPR006861 (PFAM); mobidb-lite (MOBIDB_LITE); mobidb-lite (MOBIDB_LITE); PTHR12299 (PANTHER); PTHR12299:SF34 (PANTHER)	no GO terms	no GO terms
		sp|Q8L803|RK9_WHEAT	RK9	50S ribosomal protein L9, chloroplastic	191	20	9.23709e-136	88.96	6	0	0	0	1	F:GO:0003735; C:GO:0005739; C:GO:0005840; P:GO:0006412; C:GO:0009536; F:GO:0019843	F:structural constituent of ribosome; C:mitochondrion; C:ribosome; P:translation; C:plastid; F:rRNA binding	0	0	Coil (COILS); IPR020594 (TIGRFAM); IPR036791 (G3DSA:3.10.430.GENE3D); IPR036935 (G3DSA:3.40.5.GENE3D); IPR020069 (PFAM); IPR020070 (PFAM); PTHR21368:SF18 (PANTHER); IPR000244 (PANTHER); IPR020070 (PROSITE_PATTERNS); SIGNAL_PEPTIDE_H_REGION (PHOBIUS); SIGNAL_PEPTIDE_C_REGION (PHOBIUS); SIGNAL_PEPTIDE (PHOBIUS); NON_CYTOPLASMIC_DOMAIN (PHOBIUS); SIGNAL_PEPTIDE_N_REGION (PHOBIUS); IPR020594 (HAMAP);…	F:GO:0003735; C:GO:0005622; C:GO:0005840; P:GO:0006412	F:structural constituent of ribosome; C:intracellular; C:ribosome; P:translation
		TrEMBL|W5FW30|Release	W5FW30	predicted protein	116	20	9.77913e-74	68.16	5	0	0	0	1	F:GO:0003674; P:GO:0008150; C:GO:0009536; C:GO:0009579; C:GO:0032991	F:molecular_function; P:biological_process; C:plastid; C:thylakoid; C:protein-containing complex	0	0	IPR021584 (PFAM); mobidb-lite (MOBIDB_LITE); IPR021584 (PANTHER); PTHR36370:SF1 (PANTHER); IPR037244 (SUPERFAMILY)	no GO terms	no GO terms
		TrEMBL|W5GKT7|Release	W5GKT7	thylakoid lumenal protein TL20.3, chloroplastic	145	20	1.73744e-99	97.62	2	0	0	0	1	C:GO:0009536; C:GO:0009579	C:plastid; C:thylakoid	0	0	G3DSA:2.160.20.100 (GENE3D); IPR001646 (PFAM); mobidb-lite (MOBIDB_LITE); mobidb-lite (MOBIDB_LITE); PTHR14136 (PANTHER); PTHR14136:SF3 (PANTHER); SSF141571 (SUPERFAMILY)	no GO terms	no GO terms
		tr|M8B0S2|M8B0S2_TRIUA	M8B0S2	Photosystem II reaction center PSB28 protein, chloroplastic	223	20	1.09131e-152	78.57	4	0	0	0	1	C:GO:0009536; C:GO:0009579; P:GO:0015979; C:GO:0032991	C:plastid; C:thylakoid; P:photosynthesis; C:protein-containing complex	0	0	IPR038676 (G3DSA:2.40.30.GENE3D); IPR005610 (PFAM); IPR005610 (TIGRFAM); PTHR34963:SF2 (PANTHER); IPR005610 (PANTHER); IPR005610 (PRODOM); IPR005610 (HAMAP)	C:GO:0009523; C:GO:0009654; P:GO:0015979; C:GO:0016020	C:photosystem II; C:photosystem II oxygen evolving complex; P:photosynthesis; C:membrane
		tr|M7YNW9|M7YNW9_TRIUA	M7YNW9	reactive Intermediate Deaminase A, chloroplastic	136	20	2.9802e-83	97.63	1	0	0	0	1	C:GO:0005575	C:cellular_component	0	0	IPR006175 (PFAM); IPR035959 (G3DSA:3.30.1330.GENE3D); IPR006056 (TIGRFAM); PTHR11803:SF13 (PANTHER); IPR006175 (PANTHER); IPR019897 (PROSITE_PATTERNS); cd00448 (CDD); IPR035959 (SUPERFAMILY)	no GO terms	no GO terms
		TrEMBL|W5A6H1|Release	W5A6H1	type 2 non specific lipid transfer protein precursor	91	20	8.46922e-38	79.9	2	0	0	0	1	P:GO:0006810; F:GO:0008233	P:transport; F:peptidase activity	0	0	IPR016140 (PFAM); G3DSA:1.10.110.10 (GENE3D); PTHR33214:SF10 (PANTHER); IPR033872 (PANTHER); IPR033872 (CDD); IPR036312 (SUPERFAMILY)	P:GO:0006869	P:lipid transport
		tr|M7YXL2|M7YXL2_TRIUA	M7YXL2	50S ribosomal protein L11, chloroplastic	226	20	4.38021e-129	86.91	7	0	0	0	1	F:GO:0003735; C:GO:0005829; C:GO:0005840; P:GO:0006412; F:GO:0019843; P:GO:0022618; P:GO:0042254	F:structural constituent of ribosome; C:cytosol; C:ribosome; P:translation; F:rRNA binding; P:ribonucleoprotein complex assembly; P:ribosome biogenesis	0	0	IPR000911 (SMART); IPR020784 (PFAM); IPR020783 (PFAM); IPR036769 (G3DSA:1.10.10.GENE3D); IPR036796 (G3DSA:3.30.1550.GENE3D); IPR006519 (TIGRFAM); IPR000911 (PANTHER); PTHR11661:SF7 (PANTHER); IPR020785 (PROSITE_PATTERNS); PD001367 (PRODOM); IPR000911 (HAMAP); IPR000911 (CDD); SignalP-TM (SIGNALP_GRAM_POSITIVE); IPR036769 (SUPERFAMILY); IPR036796 (SUPERFAMILY)	F:GO:0003735; C:GO:0005840; P:GO:0006412	F:structural constituent of ribosome; C:ribosome; P:translation
		tr|M8BU11|M8BU11_AEGTA	M8BU11	Protein grpE	317	20	1.10618e-156	92.57	7	0	0	0	1	C:GO:0005739; P:GO:0006457; C:GO:0009536; C:GO:0009579; F:GO:0030234; F:GO:0043167; F:GO:0051082	C:mitochondrion; P:protein folding; C:plastid; C:thylakoid; F:enzyme regulator activity; F:ion binding; F:unfolded protein binding	0	0	IPR000740 (PRINTS); IPR009012 (G3DSA:2.30.22.GENE3D); IPR013805 (G3DSA:3.90.20.GENE3D); IPR000740 (PFAM); mobidb-lite (MOBIDB_LITE); mobidb-lite (MOBIDB_LITE); PTHR21237:SF27 (PANTHER); IPR000740 (PANTHER); IPR000740 (PROSITE_PATTERNS); IPR000740 (HAMAP); IPR000740 (CDD); IPR009012 (SUPERFAMILY); IPR013805 (SUPERFAMILY)	F:GO:0000774; P:GO:0006457; F:GO:0042803; F:GO:0051087	F:adenyl-nucleotide exchange factor activity; P:protein folding; F:protein homodimerization activity; F:chaperone binding
		TrEMBL|W5EK90|Release	W5EK90	nascent polypeptide-associated complex subunit alpha-like protein 2	137	20	7.53051e-92	86.73	2	0	0	0	1	C:GO:0005737; C:GO:0032991	C:cytoplasm; C:protein-containing complex	0	0	G3DSA:1.10.8.10 (GENE3D); IPR038187 (G3DSA:2.20.70.GENE3D); IPR002715 (PFAM); PTHR21713:SF7 (PANTHER); IPR016641 (PANTHER); IPR002715 (PROSITE_PROFILES); cd14358 (CDD)	C:GO:0005854	C:nascent polypeptide-associated complex
		tr|M8BNU5|M8BNU5_AEGTA	M8BNU5	predicted protein	833	20	0	81.85	1	0	0	0	1	C:GO:0005575	C:cellular_component	0	0	Coil (COILS); IPR006861 (SMART); IPR019358 (PFAM); IPR006861 (PFAM); IPR019084 (PFAM); mobidb-lite (MOBIDB_LITE); mobidb-lite (MOBIDB_LITE); mobidb-lite (MOBIDB_LITE); mobidb-lite (MOBIDB_LITE); PTHR12299:SF34 (PANTHER); PTHR12299 (PANTHER); TRANSMEMBRANE (PHOBIUS); NON_CYTOPLASMIC_DOMAIN (PHOBIUS); TRANSMEMBRANE (PHOBIUS); TRANSMEMBRANE (PHOBIUS); TRANSMEMBRANE (PHOBIUS); TRANSMEMBRANE (PHOBIUS)…	no GO terms	no GO terms
		TrEMBL|A0A0C4BJ82|Release	A0A0C4BJ82	calvin cycle protein CP12-1, chloroplastic	126	20	2.42154e-86	77.61	0	0	0	0	1	0	0	0	0	IPR003823 (PFAM); mobidb-lite (MOBIDB_LITE); PTHR33921:SF9 (PANTHER); IPR039314 (PANTHER)	no GO terms	no GO terms
	Q3 Q3	tr|M8AVR4|M8AVR4_AEGTA	M8AVR4	20 kDa chaperonin, chloroplastic	247	20	9.96273e-167	90.02	6	0	0	0.0681263	0.931874	C:GO:0005739; P:GO:0006457; P:GO:0006950; C:GO:0009536; F:GO:0043167; F:GO:0051082	C:mitochondrion; P:protein folding; P:response to stress; C:plastid; F:ion binding; F:unfolded protein binding	EC:1.97.1	Other oxidoreductases	IPR020818 (PRINTS); IPR020818 (SMART); IPR017416 (PIRSF); IPR020818 (PFAM); IPR037124 (G3DSA:2.30.33.GENE3D); IPR020818 (PANTHER); PTHR10772:SF23 (PANTHER); IPR018369 (PROSITE_PATTERNS); SIGNAL_PEPTIDE_N_REGION (PHOBIUS); SIGNAL_PEPTIDE (PHOBIUS); SIGNAL_PEPTIDE_H_REGION (PHOBIUS); SIGNAL_PEPTIDE_C_REGION (PHOBIUS); NON_CYTOPLASMIC_DOMAIN (PHOBIUS); IPR020818 (HAMAP); IPR020818 (CDD); IPR020818 (…	F:GO:0005524; C:GO:0005737; P:GO:0006457; F:GO:0046914; P:GO:1901671	F:ATP binding; C:cytoplasm; P:protein folding; F:transition metal ion binding; P:positive regulation of superoxide dismutase activity
		tr|W5G736|W5G736_WHEAT	W5G736	soluble inorganic pyrophosphatase 6, chloroplastic	287	20	0	92.37	4	0	0	0.055163	0.944837	P:GO:0006950; C:GO:0009536; C:GO:0009579; F:GO:0043167	P:response to stress; C:plastid; C:thylakoid; F:ion binding	EC:3.6.1.1	Inorganic diphosphatase	IPR008162 (PFAM); IPR036649 (G3DSA:3.90.80.GENE3D); IPR008162 (PANTHER); PTHR10286:SF39 (PANTHER); IPR008162 (PROSITE_PATTERNS); SIGNAL_PEPTIDE_N_REGION (PHOBIUS); SIGNAL_PEPTIDE (PHOBIUS); SIGNAL_PEPTIDE_C_REGION (PHOBIUS); NON_CYTOPLASMIC_DOMAIN (PHOBIUS); SIGNAL_PEPTIDE_H_REGION (PHOBIUS); IPR008162 (CDD); IPR036649 (SUPERFAMILY)	F:GO:0000287; F:GO:0004427; C:GO:0005737; P:GO:0006796	F:magnesium ion binding; F:inorganic diphosphatase activity; C:cytoplasm; P:phosphate-containing compound metabolic process
		tr|R7W911|R7W911_AEGTA	R7W911	thylakoid lumenal 15 kDa protein 1, chloroplastic	180	20	8.61035e-89	90.17	3	0	0	0.087077	0.912923	F:GO:0003677; C:GO:0009536; C:GO:0009579	F:DNA binding; C:plastid; C:thylakoid	0	0	IPR001646 (PFAM); G3DSA:2.160.20.100 (GENE3D); PTHR14136 (PANTHER); PTHR14136:SF17 (PANTHER); TRANSMEMBRANE (PHOBIUS); SIGNAL_PEPTIDE_H_REGION (PHOBIUS); SIGNAL_PEPTIDE_C_REGION (PHOBIUS); NON_CYTOPLASMIC_DOMAIN (PHOBIUS); SIGNAL_PEPTIDE_N_REGION (PHOBIUS); SIGNAL_PEPTIDE (PHOBIUS); CYTOPLASMIC_DOMAIN (PHOBIUS); SignalP-TM (SIGNALP_GRAM_POSITIVE); SignalP-TM (SIGNALP_GRAM_NEGATIVE); SSF141571 (SU…	no GO terms	no GO terms
		tr|N1R2S0|N1R2S0_AEGTA	N1R2S0	probable calcium-binding protein CML7	148	20	5.9399e-101	94.69	5	0	0	0.165878	0.834122	F:GO:0003735; C:GO:0005840; P:GO:0006412; F:GO:0016301; F:GO:0043167	F:structural constituent of ribosome; C:ribosome; P:translation; F:kinase activity; F:ion binding	0	0	IPR002048 (SMART); IPR002048 (PFAM); G3DSA:1.10.238.10 (GENE3D); IPR002048 (PFAM); G3DSA:1.10.238.10 (GENE3D); PTHR23050:SF214 (PANTHER); PTHR23050 (PANTHER); IPR018247 (PROSITE_PATTERNS); IPR002048 (PROSITE_PROFILES); IPR002048 (CDD); IPR011992 (SUPERFAMILY)	F:GO:0005509	F:calcium ion binding
		tr|M7ZVH4|M7ZVH4_TRIUA	M7ZVH4	28 kDa ribonucleoprotein, chloroplastic-like	210	20	5.32499e-126	97.24	2	0	0	0.101578	0.898422	F:GO:0003723; C:GO:0005575	F:RNA binding; C:cellular_component	0	0	IPR000504 (SMART); IPR012677 (G3DSA:3.30.70.GENE3D); IPR000504 (PFAM); mobidb-lite (MOBIDB_LITE); PTHR44202 (PANTHER); PTHR44202:SF5 (PANTHER); IPR000504 (PROSITE_PROFILES); cd12399 (CDD); cd12399 (CDD); IPR035979 (SUPERFAMILY); IPR035979 (SUPERFAMILY)	F:GO:0003676	F:nucleic acid binding
		tr|A7VL25|A7VL25_WHEAT	A7VL25	cold responsive protein	177	20	5.08696e-74	82.49	0	0	0	0.0252527	0.974747	0	0	0	0	mobidb-lite (MOBIDB_LITE); PTHR23241:SF81 (PANTHER); PTHR23241 (PANTHER)	no GO terms	no GO terms
		tr|R7WDU4|R7WDU4_AEGTA	R7WDU4	thioredoxin X, chloroplastic	99	20	1.81697e-67	93.75	6	0	0	0.0642302	0.93577	P:GO:0006950; C:GO:0009536; F:GO:0016491; F:GO:0030234; P:GO:0042592; P:GO:0044281	P:response to stress; C:plastid; F:oxidoreductase activity; F:enzyme regulator activity; P:homeostatic process; P:small molecule metabolic process	EC:1.8.1.9; EC:1.8.1.8	Thioredoxin-disulfide reductase; Protein-disulfide reductase	PR00421 (PRINTS); IPR013766 (PFAM); IPR005746 (PIRSF); G3DSA:3.40.30.10 (GENE3D); IPR005746 (PANTHER); PTHR10438:SF270 (PANTHER); IPR013766 (PROSITE_PROFILES); cd02947 (CDD); IPR036249 (SUPERFAMILY)	P:GO:0006662; F:GO:0015035; P:GO:0045454	P:glycerol ether metabolic process; F:protein disulfide oxidoreductase activity; P:cell redox homeostasis
		tr|M8A713|M8A713_TRIUA	M8A713	ran-binding protein 1 homolog a	196	20	4.86446e-106	96.71	9	0	0	0.245885	0.754115	C:GO:0005634; C:GO:0005737; C:GO:0005815; P:GO:0006913; P:GO:0007010; P:GO:0009056; F:GO:0019899; F:GO:0030234; P:GO:0140014	C:nucleus; C:cytoplasm; C:microtubule organizing center; P:nucleocytoplasmic transport; P:cytoskeleton organization; P:catabolic process; F:enzyme binding; F:enzyme regulator activity; P:mitotic nuclear division	0	0	IPR000156 (SMART); IPR011993 (G3DSA:2.30.29.GENE3D); IPR000156 (PFAM); mobidb-lite (MOBIDB_LITE); PTHR23138 (PANTHER); PTHR23138:SF105 (PANTHER); IPR000156 (PROSITE_PROFILES); cd13179 (CDD); SSF50729 (SUPERFAMILY)	P:GO:0046907	P:intracellular transport
		tr|M7YMQ8|M7YMQ8_TRIUA	M7YMQ8	Protein grpE	228	20	3.04015e-146	96.66	8	0	0	0.153987	0.846013	C:GO:0005739; P:GO:0006457; P:GO:0006605; P:GO:0007005; F:GO:0030234; C:GO:0032991; F:GO:0051082; P:GO:0055085	C:mitochondrion; P:protein folding; P:protein targeting; P:mitochondrion organization; F:enzyme regulator activity; C:protein-containing complex; F:unfolded protein binding; P:transmembrane transport	0	0	Coil (COILS); IPR000740 (PRINTS); IPR000740 (PFAM); IPR009012 (G3DSA:2.30.22.GENE3D); IPR013805 (G3DSA:3.90.20.GENE3D); mobidb-lite (MOBIDB_LITE); PTHR21237:SF28 (PANTHER); IPR000740 (PANTHER); IPR000740 (PROSITE_PATTERNS); IPR000740 (HAMAP); IPR000740 (CDD); IPR009012 (SUPERFAMILY); IPR013805 (SUPERFAMILY)	F:GO:0000774; P:GO:0006457; F:GO:0042803; F:GO:0051087	F:adenyl-nucleotide exchange factor activity; P:protein folding; F:protein homodimerization activity; F:chaperone binding
		tr|M7ZGH6|M7ZGH6_TRIUA	M7ZGH6	peptidyl-prolyl cis-trans isomerase, chloroplastic	418	20	0	94.7	5	0.0191685	0	0.107227	0.873604	P:GO:0006464; P:GO:0006950; C:GO:0009536; C:GO:0009579; F:GO:0016853	P:cellular protein modification process; P:response to stress; C:plastid; C:thylakoid; F:isomerase activity	EC:5.2.1.8	Peptidylprolyl isomerase	G3DSA:1.20.120.290 (GENE3D); IPR029000 (G3DSA:2.40.100.GENE3D); IPR002130 (PFAM); PTHR43246:SF3 (PANTHER); PTHR43246 (PANTHER); IPR002130 (PROSITE_PROFILES); cd01924 (CDD); IPR029000 (SUPERFAMILY); IPR023222 (SUPERFAMILY)	P:GO:0000413; F:GO:0003755	P:protein peptidyl-prolyl isomerization; F:peptidyl-prolyl cis-trans isomerase activity
		tr|T1MQ83|T1MQ83_TRIUA	T1MQ83	ferredoxin	102	20	3.87006e-43	95.38	5	0.152146	0	0.079789	0.768065	P:GO:0006091; C:GO:0009536; P:GO:0015979; F:GO:0016491; F:GO:0043167	P:generation of precursor metabolites and energy; C:plastid; P:photosynthesis; F:oxidoreductase activity; F:ion binding	0	0	IPR012675 (G3DSA:3.10.20.GENE3D); IPR001041 (PFAM); IPR010241 (TIGRFAM); PTHR43112:SF4 (PANTHER); PTHR43112 (PANTHER); IPR006058 (PROSITE_PATTERNS); IPR001041 (PROSITE_PROFILES); IPR001041 (CDD); IPR036010 (SUPERFAMILY)	F:GO:0009055; P:GO:0022900; F:GO:0051536; F:GO:0051537	F:electron transfer activity; P:electron transport chain; F:iron-sulfur cluster binding; F:2 iron, 2 sulfur cluster binding
		tr|M8ANT8|M8ANT8_TRIUA	M8ANT8	PsbP domain-containing protein 1, chloroplastic	249	20	7.74262e-167	92.17	4	0.102628	0	0.0717613	0.825611	C:GO:0009579; P:GO:0015979; C:GO:0032991; F:GO:0043167	C:thylakoid; P:photosynthesis; C:protein-containing complex; F:ion binding	0	0	IPR016123 (G3DSA:3.40.1000.GENE3D); IPR002683 (PFAM); PTHR31407:SF15 (PANTHER); PTHR31407 (PANTHER); IPR016123 (SUPERFAMILY)	F:GO:0005509; C:GO:0009523; C:GO:0009654; P:GO:0015979; C:GO:0019898	F:calcium ion binding; C:photosystem II; C:photosystem II oxygen evolving complex; P:photosynthesis; C:extrinsic component of membrane
	Q4	TrEMBL|W5GFX3|Release	W5GFX3	Peroxiredoxin-2E-2, chloroplastic	226	20	3.06591e-156	88.23	3	0.0313263	0.0436921	0.159944	0.765037	C:GO:0009536; F:GO:0016491; P:GO:0042592	C:plastid; F:oxidoreductase activity; P:homeostatic process	EC:1.11.1.15; EC:1.11.1.7	Peroxiredoxin; Peroxidase	G3DSA:3.40.30.10 (GENE3D); IPR013740 (PFAM); IPR037944 (PANTHER); PTHR10430:SF15 (PANTHER); IPR013766 (PROSITE_PROFILES); IPR037944 (CDD); IPR036249 (SUPERFAMILY)	F:GO:0016491; P:GO:0045454	F:oxidoreductase activity; P:cell redox homeostasis
		tr|A0A077S298|A0A077S298_WHEAT	A0A077S298	50S ribosomal protein L12, chloroplastic	176	20	6.80717e-63	90.18	6	0	0.011508	0.110471	0.878021	F:GO:0003735; C:GO:0005739; C:GO:0005840; P:GO:0006412; C:GO:0009536; F:GO:0022857	F:structural constituent of ribosome; C:mitochondrion; C:ribosome; P:translation; C:plastid; F:transmembrane transporter activity	0	0	IPR013823 (PFAM); IPR000206 (TIGRFAM); IPR014719 (G3DSA:3.30.1390.GENE3D); G3DSA:1.20.5.710 (GENE3D); IPR008932 (PFAM); mobidb-lite (MOBIDB_LITE); PTHR44580 (PANTHER); SIGNAL_PEPTIDE_H_REGION (PHOBIUS); SIGNAL_PEPTIDE_N_REGION (PHOBIUS); NON_CYTOPLASMIC_DOMAIN (PHOBIUS); SIGNAL_PEPTIDE_C_REGION (PHOBIUS); SIGNAL_PEPTIDE (PHOBIUS); IPR013823 (PRODOM); IPR000206 (HAMAP); IPR000206 (CDD); SignalP-TM…	F:GO:0003735; C:GO:0005622; C:GO:0005840; P:GO:0006412	F:structural constituent of ribosome; C:intracellular; C:ribosome; P:translation
		tr|M7YU16|M7YU16_TRIUA	M7YU16	ATP synthase subunit d, mitochondrial	167	20	7.54675e-103	96.37	15	0	0	0.224636	0.775364	F:GO:0003735; C:GO:0005730; C:GO:0005739; C:GO:0005773; C:GO:0005829; C:GO:0005840; P:GO:0006950; P:GO:0009058; C:GO:0009536; C:GO:0009579; F:GO:0016887; F:GO:0022857; P:GO:0034641; F:GO:0043167; P:GO:0044281	F:structural constituent of ribosome; C:nucleolus; C:mitochondrion; C:vacuole; C:cytosol; C:ribosome; P:response to stress; P:biosynthetic process; C:plastid; C:thylakoid; F:ATPase activity; F:transmembrane transporter activity; P:cellular nitrogen compound metabolic process; F:ion binding; P:small molecule metabolic process	EC:3.6.1.3; EC:3.6.1.15	Adenosinetriphosphatase; Nucleoside-triphosphate phosphatase	Coil (COILS); Coil (COILS); IPR036228 (G3DSA:1.20.58.GENE3D); IPR008689 (PIRSF); IPR008689 (PFAM); IPR008689 (PANTHER); PD968187 (PRODOM); IPR036228 (SUPERFAMILY)	C:GO:0000276; F:GO:0015078; P:GO:0015986	C:mitochondrial proton-transporting ATP synthase complex, coupling factor F(o); F:proton transmembrane transporter activity; P:ATP synthesis coupled proton transport
		tr|M8AW52|M8AW52_AEGTA	M8AW52	2-methylene-furan-3-one reductase	309	20	0	93.3	6	0.11811	0.0403778	0.19958	0.641932	C:GO:0005576; P:GO:0006950; C:GO:0009536; C:GO:0009579; F:GO:0016491; F:GO:0043167	C:extracellular region; P:response to stress; C:plastid; C:thylakoid; F:oxidoreductase activity; F:ion binding	0	0	IPR020843 (SMART); G3DSA:3.40.50.720 (GENE3D); IPR013154 (PFAM); G3DSA:3.90.180.10 (GENE3D); PF13602 (PFAM); PTHR44573 (PANTHER); IPR002364 (PROSITE_PATTERNS); cd05289 (CDD); IPR011032 (SUPERFAMILY); IPR036291 (SUPERFAMILY)	F:GO:0008270; F:GO:0016491; P:GO:0055114	F:zinc ion binding; F:oxidoreductase activity; P:oxidation-reduction process
		tr|C3V134|C3V134_WHEAT	C3V134	28 kDa ribonucleoprotein, chloroplastic	170	20	7.23554e-120	97.16	2	0.113551	0.0595341	0.214277	0.612638	F:GO:0003723; C:GO:0005575	F:RNA binding; C:cellular_component	0	0	IPR000504 (SMART); IPR000504 (PFAM); IPR012677 (G3DSA:3.30.70.GENE3D); PTHR44202 (PANTHER); PTHR44202:SF4 (PANTHER); IPR000504 (PROSITE_PROFILES); cd12399 (CDD); cd12399 (CDD); IPR035979 (SUPERFAMILY); IPR035979 (SUPERFAMILY)	F:GO:0003676	F:nucleic acid binding
		tr|W5C8D1|W5C8D1_WHEAT	W5C8D1	elongation factor 1-beta	218	20	3.22852e-104	85.6	7	0.0518676	0.0478994	0.250779	0.649454	C:GO:0005576; C:GO:0005773; C:GO:0005794; C:GO:0005829; P:GO:0006950; F:GO:0008135; C:GO:0032991	C:extracellular region; C:vacuole; C:Golgi apparatus; C:cytosol; P:response to stress; F:translation factor activity, RNA binding; C:protein-containing complex	0	0	IPR014038 (SMART); IPR014038 (PFAM); G3DSA:1.20.1050.10 (GENE3D); IPR014717 (G3DSA:3.30.70.GENE3D); mobidb-lite (MOBIDB_LITE); PTHR11595:SF24 (PANTHER); PTHR11595 (PANTHER); IPR001326 (PROSITE_PATTERNS); IPR001326 (PROSITE_PATTERNS); IPR014038 (CDD); IPR036282 (SUPERFAMILY); IPR036219 (SUPERFAMILY)	F:GO:0003746; C:GO:0005853; P:GO:0006414	F:translation elongation factor activity; C:eukaryotic translation elongation factor 1 complex; P:translational elongation
		tr|M7ZIY8|M7ZIY8_TRIUA	M7ZIY8	probable ATP synthase 24 kDa subunit, mitochondrial	238	20	2.14206e-156	89.89	6	0.0131609	0.0187414	0.25767	0.710428	C:GO:0005730; C:GO:0005739; C:GO:0009536; C:GO:0032991; F:GO:0043167; P:GO:0048856	C:nucleolus; C:mitochondrion; C:plastid; C:protein-containing complex; F:ion binding; P:anatomical structure development	0	0	Coil (COILS); IPR031432 (PFAM); IPR031432 (PANTHER)	P:GO:0009555	P:pollen development
		tr|M8AER1|M8AER1_TRIUA	M8AER1	Eukaryotic translation initiation factor 2 subunit beta	407	20	0	93.23	5	0.0217781	0.0930376	0.145425	0.739759	P:GO:0006091; F:GO:0008135; P:GO:0015979; F:GO:0043167; P:GO:0065003	P:generation of precursor metabolites and energy; F:translation factor activity, RNA binding; P:photosynthesis; F:ion binding; P:protein-containing complex assembly	0	0	IPR002735 (SMART); IPR025585 (PFAM); IPR002735 (PFAM); IPR038450 (G3DSA:1.20.58.GENE3D); G3DSA:3.30.70.3150 (GENE3D); PTHR23001 (PANTHER); PTHR23001:SF3 (PANTHER); SIGNAL_PEPTIDE (PHOBIUS); SIGNAL_PEPTIDE_H_REGION (PHOBIUS); SIGNAL_PEPTIDE_N_REGION (PHOBIUS); SIGNAL_PEPTIDE_C_REGION (PHOBIUS); NON_CYTOPLASMIC_DOMAIN (PHOBIUS); IPR025585 (HAMAP); IPR016190 (SUPERFAMILY); IPR016189 (SUPERFAMILY)	F:GO:0003743; P:GO:0006413; P:GO:0010207	F:translation initiation factor activity; P:translational initiation; P:photosystem II assembly
	Q5	TrEMBL|W5F095|Release	W5F095	20 kDa chaperonin, chloroplastic-like	225	20	8.19114e-133	90.26	6	0.130801	0	0.23347	0.63573	C:GO:0005739; P:GO:0006457; P:GO:0006950; C:GO:0009536; F:GO:0043167; F:GO:0051082	C:mitochondrion; P:protein folding; P:response to stress; C:plastid; F:ion binding; F:unfolded protein binding	EC:1.97.1	Other oxidoreductases	IPR020818 (PRINTS); IPR020818 (PFAM); IPR017416 (PIRSF); IPR037124 (G3DSA:2.30.33.GENE3D); PTHR10772:SF23 (PANTHER); IPR020818 (PANTHER); IPR018369 (PROSITE_PATTERNS); IPR018369 (PROSITE_PATTERNS); IPR020818 (HAMAP); IPR020818 (HAMAP); IPR020818 (CDD); IPR020818 (CDD); IPR011032 (SUPERFAMILY); IPR011032 (SUPERFAMILY)	F:GO:0005524; C:GO:0005737; P:GO:0006457; F:GO:0046914; P:GO:1901671	F:ATP binding; C:cytoplasm; P:protein folding; F:transition metal ion binding; P:positive regulation of superoxide dismutase activity
		TrEMBL|W5HAX6|Release	W5HAX6	thylakoid lumenal 16.5 kDa protein, chloroplastic	143	20	1.65277e-93	88.84	2	0.11336	0	0.192143	0.694497	P:GO:0006091; P:GO:0015979	P:generation of precursor metabolites and energy; P:photosynthesis	0	0	Coil (COILS); IPR038862 (PANTHER)	P:GO:0010206	P:photosystem II repair
		tr|W5DNR0|W5DNR0_WHEAT	W5DNR0	ankyrin repeat domain-containing protein 2A	398	20	4.52284e-176	87.48	3	0.0961681	0	0.309193	0.594638	F:GO:0003674; P:GO:0006605; C:GO:0009536	F:molecular_function; P:protein targeting; C:plastid	0	0	Coil (COILS); IPR002110 (SMART); IPR020683 (PFAM); IPR036770 (G3DSA:1.25.40.GENE3D); PIRSF000654 (PIRSF); mobidb-lite (MOBIDB_LITE); PTHR44453:SF1 (PANTHER); PTHR44453 (PANTHER); IPR020683 (PROSITE_PROFILES); IPR002110 (PROSITE_PROFILES); IPR020683 (CDD); IPR036770 (SUPERFAMILY)	F:GO:0005515	F:protein binding
		tr|O24400|O24400_WHEAT	O24400	Cu/Zn superoxide dismutase (chloroplast)	201	20	4.40697e-106	92.98	5	0.0151709	0	0.219397	0.765432	C:GO:0005615; P:GO:0006950; C:GO:0009536; F:GO:0016491; F:GO:0043167	C:extracellular space; P:response to stress; C:plastid; F:oxidoreductase activity; F:ion binding	EC:1.15.1.1	Superoxide dismutase	IPR001424 (PRINTS); IPR036423 (G3DSA:2.60.40.GENE3D); IPR001424 (PFAM); IPR024134 (PANTHER); PTHR10003:SF34 (PANTHER); IPR018152 (PROSITE_PATTERNS); IPR018152 (PROSITE_PATTERNS); SIGNAL_PEPTIDE_C_REGION (PHOBIUS); SIGNAL_PEPTIDE (PHOBIUS); NON_CYTOPLASMIC_DOMAIN (PHOBIUS); SIGNAL_PEPTIDE_N_REGION (PHOBIUS); SIGNAL_PEPTIDE_H_REGION (PHOBIUS); IPR001424 (CDD); SignalP-noTM (SIGNALP_EUK); SignalP-TM…	F:GO:0004784; P:GO:0006801; F:GO:0046872; P:GO:0055114	F:superoxide dismutase activity; P:superoxide metabolic process; F:metal ion binding; P:oxidation-reduction process
		tr|M8AVF4|M8AVF4_AEGTA	M8AVF4	cytochrome b6-f complex iron-sulfur subunit, chloroplastic	222	20	8.47968e-153	90.93	6	0.216612	0.0382815	0.40394	0.341166	P:GO:0006091; C:GO:0009536; C:GO:0009579; P:GO:0015979; F:GO:0016491; F:GO:0043167	P:generation of precursor metabolites and energy; C:plastid; C:thylakoid; P:photosynthesis; F:oxidoreductase activity; F:ion binding	EC:1.10.9; EC:1.10.9.1	Acting on diphenols and related substances as donors; Plastoquinol--plastocyanin reductase	IPR005805 (PRINTS); G3DSA:1.20.5.700 (GENE3D); IPR014909 (PFAM); IPR017941 (PFAM); IPR036922 (G3DSA:2.102.10.GENE3D); IPR023960 (PTHR10134:PANTHER); IPR014349 (PANTHER); TRANSMEMBRANE (PHOBIUS); NON_CYTOPLASMIC_DOMAIN (PHOBIUS); CYTOPLASMIC_DOMAIN (PHOBIUS); IPR023960 (HAMAP); IPR017941 (PROSITE_PROFILES); cd03471 (CDD); IPR036922 (SUPERFAMILY); TMhelix (TMHMM)	F:GO:0009496; P:GO:0015979; C:GO:0016020; F:GO:0016491; F:GO:0016679; C:GO:0042651; F:GO:0045158; F:GO:0051537; P:GO:0055114	F:plastoquinol--plastocyanin reductase activity; P:photosynthesis; C:membrane; F:oxidoreductase activity; F:oxidoreductase activity, acting on diphenols and related substances as donors; C:thylakoid membrane; F:electron transporter, transferring electrons within cytochrome b6/f complex of photosystem II activity; F:2 iron, 2 sulfur cluster binding; P:oxidation-reduction process
		tr|M7Z6F5|M7Z6F5_TRIUA	M7Z6F5	Glycine cleavage system H protein, mitochondrial	164	20	6.09562e-115	92.47	4	0.0740481	0	0.193025	0.732926	C:GO:0005739; P:GO:0006520; P:GO:0009056; C:GO:0032991	C:mitochondrion; P:cellular amino acid metabolic process; P:catabolic process; C:protein-containing complex	0	0	IPR033753 (PFAM); IPR017453 (TIGRFAM); G3DSA:2.40.50.100 (GENE3D); IPR002930 (PANTHER); PTHR11715:SF1 (PANTHER); IPR003016 (PROSITE_PATTERNS); SIGNAL_PEPTIDE_C_REGION (PHOBIUS); SIGNAL_PEPTIDE (PHOBIUS); SIGNAL_PEPTIDE_N_REGION (PHOBIUS); NON_CYTOPLASMIC_DOMAIN (PHOBIUS); SIGNAL_PEPTIDE_H_REGION (PHOBIUS); IPR000089 (PROSITE_PROFILES); IPR002930 (HAMAP); IPR033753 (CDD); SignalP-noTM (SIGNALP_GRA…	C:GO:0005960; P:GO:0019464	C:glycine cleavage complex; P:glycine decarboxylation via glycine cleavage system
		tr|M7ZRX4|M7ZRX4_TRIUA	M7ZRX4	probable ribose-5-phosphate isomerase 3, chloroplastic	213	20	2.96567e-151	95.23	7	0.132308	0.0164693	0.313686	0.537537	P:GO:0006950; C:GO:0009536; C:GO:0009579; F:GO:0016853; P:GO:0034641; P:GO:0044281; P:GO:0051186	P:response to stress; C:plastid; C:thylakoid; F:isomerase activity; P:cellular nitrogen compound metabolic process; P:small molecule metabolic process; P:cofactor metabolic process	EC:5.3.1.6	Ribose-5-phosphate isomerase	IPR004788 (TIGRFAM); IPR004788 (PFAM); G3DSA:3.30.70.260 (GENE3D); G3DSA:3.40.50.1360 (GENE3D); PTHR43748:SF3 (PANTHER); PTHR43748 (PANTHER); IPR004788 (CDD); IPR037171 (SUPERFAMILY); SSF75445 (SUPERFAMILY)	F:GO:0004751; P:GO:0009052	F:ribose-5-phosphate isomerase activity; P:pentose-phosphate shunt, non-oxidative branch
		TrEMBL|W5F6W2|Release	W5F6W2	photosystem I reaction center subunit IV A	148	20	2.44601e-97	80.53	4	0.247139	0.0394926	0.242431	0.470937	C:GO:0009536; C:GO:0009579; P:GO:0015979; C:GO:0032991	C:plastid; C:thylakoid; P:photosynthesis; C:protein-containing complex	0	0	G3DSA:2.30.30.50 (GENE3D); IPR003375 (PFAM); mobidb-lite (MOBIDB_LITE); IPR003375 (PANTHER); PTHR34549:SF4 (PANTHER); IPR003375 (PRODOM); IPR008990 (SUPERFAMILY)	C:GO:0009522; C:GO:0009538; P:GO:0015979	C:photosystem I; C:photosystem I reaction center; P:photosynthesis
	Q6	tr|W5AQE7|W5AQE7_WHEAT	W5AQE7	oxygen-evolving enhancer protein 1, chloroplastic	332	20	0	93.55	7	0.16573	0.148808	0.168712	0.51675	P:GO:0006091; C:GO:0009536; C:GO:0009579; P:GO:0015979; F:GO:0016491; C:GO:0032991; P:GO:0065003	P:generation of precursor metabolites and energy; C:plastid; C:thylakoid; P:photosynthesis; F:oxidoreductase activity; C:protein-containing complex; P:protein-containing complex assembly	0	0	IPR002628 (PFAM); G3DSA:2.40.160.30 (GENE3D); G3DSA:3.30.2050.10 (GENE3D); IPR002628 (PANTHER); PTHR34058:SF6 (PANTHER); SIGNAL_PEPTIDE_N_REGION (PHOBIUS); SIGNAL_PEPTIDE (PHOBIUS); NON_CYTOPLASMIC_DOMAIN (PHOBIUS); SIGNAL_PEPTIDE_C_REGION (PHOBIUS); SIGNAL_PEPTIDE_H_REGION (PHOBIUS); IPR011250 (SUPERFAMILY)	C:GO:0009654; P:GO:0010207; F:GO:0010242; P:GO:0042549	C:photosystem II oxygen evolving complex; P:photosystem II assembly; F:oxygen evolving activity; P:photosystem II stabilization
		tr|C7ENF7|C7ENF7_WHEAT	C7ENF7	stromal 70 kDa heat shock-related protein, chloroplastic	690	20	0	94.69	3	0.187954	0	0	0.812046	P:GO:0006457; F:GO:0043167; F:GO:0051082	P:protein folding; F:ion binding; F:unfolded protein binding	0	0	Coil (COILS); IPR013126 (PRINTS); G3DSA:3.30.420.40 (GENE3D); G3DSA:3.30.420.40 (GENE3D); G3DSA:3.90.640.10 (GENE3D); IPR012725 (TIGRFAM); IPR029047 (G3DSA:2.60.34.GENE3D); IPR029048 (G3DSA:1.20.1270.GENE3D); IPR013126 (PFAM); mobidb-lite (MOBIDB_LITE); PTHR19375:SF211 (PANTHER); IPR013126 (PANTHER); IPR018181 (PROSITE_PATTERNS); IPR018181 (PROSITE_PATTERNS); IPR018181 (PROSITE_PATTERNS); IPR0127…	F:GO:0005524; P:GO:0006457; F:GO:0051082	F:ATP binding; P:protein folding; F:unfolded protein binding
		tr|M8BN30|M8BN30_AEGTA	M8BN30	30S ribosomal protein 2, chloroplastic	185	20	1.97533e-115	89.11	2	0.0478663	0	0	0.952134	F:GO:0003723; C:GO:0005840	F:RNA binding; C:ribosome	0	0	IPR000504 (SMART); IPR012677 (G3DSA:3.30.70.GENE3D); IPR012677 (G3DSA:3.30.70.GENE3D); IPR000504 (PFAM); IPR000504 (PROSITE_PROFILES); cd12399 (CDD); IPR035979 (SUPERFAMILY); IPR035979 (SUPERFAMILY)	F:GO:0003676	F:nucleic acid binding
		tr|W5HCY0|W5HCY0_WHEAT	W5HCY0	thylakoid lumenal 19 kDa protein, chloroplastic	242	20	1.09612e-111	92.61	4	0.0687373	0.0469701	0	0.884293	C:GO:0009579; P:GO:0015979; C:GO:0032991; F:GO:0043167	C:thylakoid; P:photosynthesis; C:protein-containing complex; F:ion binding	0	0	IPR002683 (PFAM); IPR016123 (G3DSA:3.40.1000.GENE3D); PTHR31407 (PANTHER); PTHR31407:SF20 (PANTHER); SIGNAL_PEPTIDE (PHOBIUS); SIGNAL_PEPTIDE_N_REGION (PHOBIUS); SIGNAL_PEPTIDE_C_REGION (PHOBIUS); SIGNAL_PEPTIDE_H_REGION (PHOBIUS); NON_CYTOPLASMIC_DOMAIN (PHOBIUS); SignalP-TM (SIGNALP_GRAM_POSITIVE); SignalP-TM (SIGNALP_GRAM_NEGATIVE); IPR016123 (SUPERFAMILY)	F:GO:0005509; C:GO:0009523; C:GO:0009654; P:GO:0015979; C:GO:0019898	F:calcium ion binding; C:photosystem II; C:photosystem II oxygen evolving complex; P:photosynthesis; C:extrinsic component of membrane
		tr|M8CFS7|M8CFS7_AEGTA	M8CFS7	Peroxiredoxin Q, chloroplastic	427	20	0	95.09	4	0.10492	0.125313	0.0699888	0.699778	C:GO:0009536; C:GO:0009579; F:GO:0016491; P:GO:0042592	C:plastid; C:thylakoid; F:oxidoreductase activity; P:homeostatic process	EC:1.11.1.15; EC:1.11.1.7	Peroxiredoxin; Peroxidase	G3DSA:3.40.30.10 (GENE3D); IPR008470 (PFAM); G3DSA:3.40.30.10 (GENE3D); IPR000866 (PFAM); PTHR42801 (PANTHER); PTHR42801:SF4 (PANTHER); TRANSMEMBRANE (PHOBIUS); SIGNAL_PEPTIDE_C_REGION (PHOBIUS); SIGNAL_PEPTIDE (PHOBIUS); CYTOPLASMIC_DOMAIN (PHOBIUS); TRANSMEMBRANE (PHOBIUS); SIGNAL_PEPTIDE_N_REGION (PHOBIUS); NON_CYTOPLASMIC_DOMAIN (PHOBIUS); NON_CYTOPLASMIC_DOMAIN (PHOBIUS); CYTOPLASMIC_DOMAIN …	F:GO:0016209; F:GO:0016491; P:GO:0045454; P:GO:0055114	F:antioxidant activity; F:oxidoreductase activity; P:cell redox homeostasis; P:oxidation-reduction process
CLUSTER 2 CLUSTER 2 CLUSTER 2 CLUSTER 2 CLUSTER 2	Q7	tr|M7YXL1|M7YXL1_TRIUA	M7YXL1	Peroxisomal (S)-2-hydroxy-acid oxidase GLO1	370	20	0	96.7	5	0.262622	0.359203	0.378175	0	C:GO:0005777; P:GO:0015979; F:GO:0016491; F:GO:0043167; P:GO:0044403	C:peroxisome; P:photosynthesis; F:oxidoreductase activity; F:ion binding; P:symbiont process	EC:1.1.3.15	(S)-2-hydroxy-acid oxidase	SM01240 (SMART); IPR012133 (PIRSF); IPR000262 (PFAM); IPR013785 (G3DSA:3.20.20.GENE3D); PTHR10578:SF80 (PANTHER); PTHR10578 (PANTHER); IPR008259 (PROSITE_PATTERNS); IPR037396 (PROSITE_PROFILES); IPR012133 (CDD); SSF51395 (SUPERFAMILY)	F:GO:0003824; F:GO:0010181; F:GO:0016491; P:GO:0055114	F:catalytic activity; F:FMN binding; F:oxidoreductase activity; P:oxidation-reduction process
		TrEMBL|A0A096USS5|Release	A0A096USS5	chlorophyll a-b binding protein of LHCII type 1-like	265	20	0	95.55	7	0.29048	0.318092	0.384688	0.00674039	P:GO:0006091; P:GO:0006464; C:GO:0009536; C:GO:0009579; P:GO:0015979; C:GO:0032991; F:GO:0043167	P:generation of precursor metabolites and energy; P:cellular protein modification process; C:plastid; C:thylakoid; P:photosynthesis; C:protein-containing complex; F:ion binding	0	0	IPR022796 (PFAM); IPR023329 (G3DSA:1.10.3460.GENE3D); PTHR21649:SF56 (PANTHER); IPR001344 (PANTHER); SSF103511 (SUPERFAMILY)	P:GO:0009765; C:GO:0016020	P:photosynthesis, light harvesting; C:membrane
		tr|L0GED8|L0GED8_WHEAT	L0GED8	14-3-3-like protein	261	20	0	96.32	20	0.197799	0.334528	0.467672	0	P:GO:0000003; P:GO:0000902; C:GO:0005618; C:GO:0005634; C:GO:0005739; C:GO:0005794; C:GO:0005829; C:GO:0005886; P:GO:0006464; P:GO:0006520; P:GO:0006950; P:GO:0007049; P:GO:0007165; P:GO:0009058; P:GO:0030154; F:GO:0030234; F:GO:0032182; P:GO:0034641; P:GO:0040007; F:GO:0043167	P:reproduction; P:cell morphogenesis; C:cell wall; C:nucleus; C:mitochondrion; C:Golgi apparatus; C:cytosol; C:plasma membrane; P:cellular protein modification process; P:cellular amino acid metabolic process; P:response to stress; P:cell cycle; P:signal transduction; P:biosynthetic process; P:cell differentiation; F:enzyme regulator activity; F:ubiquitin-like protein binding; P:cellular nitrogen…	EC:1.97.1; EC:3.1.1.1; EC:3.1.1.4	Other oxidoreductases; Carboxylesterase; Phospholipase A(2)	Coil (COILS); IPR000308 (PRINTS); IPR023410 (SMART); IPR036815 (G3DSA:1.20.190.GENE3D); IPR023410 (PFAM); IPR000308 (PIRSF); mobidb-lite (MOBIDB_LITE); IPR000308 (PANTHER); PTHR18860:SF40 (PANTHER); IPR023409 (PROSITE_PATTERNS); IPR023409 (PROSITE_PATTERNS); IPR036815 (SUPERFAMILY)	F:GO:0019904	F:protein domain specific binding
		tr|M8C5I7|M8C5I7_AEGTA	M8C5I7	Oryzain alpha chain	463	20	0	92.33	4	0.0792786	0.709345	0.158654	0.0527226	C:GO:0005615; C:GO:0005764; F:GO:0008233; P:GO:0009056	C:extracellular space; C:lysosome; F:peptidase activity; P:catabolic process	EC:3.4.22	Acting on peptide bonds (peptidases)	IPR000668 (PRINTS); IPR013201 (SMART); IPR000118 (SMART); IPR000668 (SMART); IPR037277 (G3DSA:3.10.20.GENE3D); IPR013201 (PFAM); G3DSA:3.90.70.10 (GENE3D); IPR000118 (PFAM); IPR000668 (PFAM); PTHR12411:SF352 (PANTHER); IPR013128 (PANTHER); IPR025660 (PROSITE_PATTERNS); IPR000169 (PROSITE_PATTERNS); IPR025661 (PROSITE_PATTERNS); SIGNAL_PEPTIDE_N_REGION (PHOBIUS); SIGNAL_PEPTIDE (PHOBIUS); SIGNAL_P…	P:GO:0006508; F:GO:0008234	P:proteolysis; F:cysteine-type peptidase activity
		tr|M8A374|M8A374_TRIUA	M8A374	Histone H4	103	20	2.63614e-50	100	15	0.0665938	0.728669	0.0657551	0.138982	C:GO:0000228; F:GO:0003677; C:GO:0005730; C:GO:0005773; C:GO:0005794; C:GO:0005829; C:GO:0005886; P:GO:0006950; F:GO:0008092; C:GO:0009536; C:GO:0009579; C:GO:0032991; F:GO:0042393; P:GO:0051276; P:GO:0065003	C:nuclear chromosome; F:DNA binding; C:nucleolus; C:vacuole; C:Golgi apparatus; C:cytosol; C:plasma membrane; P:response to stress; F:cytoskeletal protein binding; C:plastid; C:thylakoid; C:protein-containing complex; F:histone binding; P:chromosome organization; P:protein-containing complex assembly	0	0	IPR001951 (PRINTS); IPR001951 (SMART); IPR009072 (G3DSA:1.10.20.GENE3D); IPR035425 (PFAM); mobidb-lite (MOBIDB_LITE); PTHR10484 (PANTHER); PTHR10484:SF160 (PANTHER); IPR019809 (PROSITE_PATTERNS); IPR001951 (CDD); IPR009072 (SUPERFAMILY)	C:GO:0000786; F:GO:0003677; C:GO:0005634; P:GO:0006334; F:GO:0046982	C:nucleosome; F:DNA binding; C:nucleus; P:nucleosome assembly; F:protein heterodimerization activity
	Q8	tr|D3K4D8|D3K4D8_WHEAT	D3K4D8	ATP synthase subunit gamma, chloroplastic	358	20	0	94.54	8	0.242688	0.5416	0.203939	0.011773	P:GO:0009058; C:GO:0009536; C:GO:0009579; F:GO:0016887; F:GO:0022857; C:GO:0032991; P:GO:0034641; P:GO:0044281	P:biosynthetic process; C:plastid; C:thylakoid; F:ATPase activity; F:transmembrane transporter activity; C:protein-containing complex; P:cellular nitrogen compound metabolic process; P:small molecule metabolic process	EC:3.6.1.3; EC:3.6.1.15	Adenosinetriphosphatase; Nucleoside-triphosphate phosphatase	IPR000131 (PRINTS); IPR000131 (TIGRFAM); IPR000131 (PFAM); PTHR11693:SF23 (PANTHER); PTHR11693 (PANTHER); IPR023632 (PROSITE_PATTERNS); SIGNAL_PEPTIDE_C_REGION (PHOBIUS); SIGNAL_PEPTIDE (PHOBIUS); SIGNAL_PEPTIDE_H_REGION (PHOBIUS); NON_CYTOPLASMIC_DOMAIN (PHOBIUS); SIGNAL_PEPTIDE_N_REGION (PHOBIUS); IPR000131 (HAMAP); IPR000131 (CDD); IPR035968 (SUPERFAMILY)	P:GO:0015986; C:GO:0045261; F:GO:0046933	P:ATP synthesis coupled proton transport; C:proton-transporting ATP synthase complex, catalytic core F(1); F:proton-transporting ATP synthase activity, rotational mechanism
		tr|M8CU50|M8CU50_AEGTA	M8CU50	farinin protein	280	20	9.79213e-129	97.2	1	0.145429	0.854571	0	0	F:GO:0003674	F:molecular_function	0	0	IPR001954 (PRINTS); PR00209 (PRINTS); IPR016140 (SMART); G3DSA:1.10.110.10 (GENE3D); IPR016140 (PFAM); NON_CYTOPLASMIC_DOMAIN (PHOBIUS); SIGNAL_PEPTIDE (PHOBIUS); SIGNAL_PEPTIDE_C_REGION (PHOBIUS); SIGNAL_PEPTIDE_N_REGION (PHOBIUS); SIGNAL_PEPTIDE_H_REGION (PHOBIUS); cd00261 (CDD); cd00261 (CDD); SignalP-noTM (SIGNALP_EUK); SignalP-noTM (SIGNALP_GRAM_NEGATIVE); SignalP-TM (SIGNALP_GRAM_POSITIVE);…	F:GO:0045735	F:nutrient reservoir activity
		tr|Q03871|Q03871_WHEAT	Q03871	high molecular weight glutenin subunit	705	20	5.15246e-85	99.32	1	0.396589	0.603411	0	0	F:GO:0003674	F:molecular_function	0	0	IPR001419 (PRINTS); IPR001419 (PFAM); G3DSA:1.10.110.10 (GENE3D); mobidb-lite (MOBIDB_LITE); SIGNAL_PEPTIDE_C_REGION (PHOBIUS); SIGNAL_PEPTIDE_N_REGION (PHOBIUS); NON_CYTOPLASMIC_DOMAIN (PHOBIUS); SIGNAL_PEPTIDE (PHOBIUS); SIGNAL_PEPTIDE_H_REGION (PHOBIUS); cd00261 (CDD); SignalP-noTM (SIGNALP_EUK); SignalP-TM (SIGNALP_GRAM_POSITIVE); SignalP-noTM (SIGNALP_GRAM_NEGATIVE); IPR036312 (SUPERFAMILY)	F:GO:0045735	F:nutrient reservoir activity
		tr|B6UKL5|B6UKL5_TRITU	B6UKL5	gamma-gliadin	261	20	7.9864e-42	99.18	1	0.292325	0.707675	0	0	F:GO:0003674	F:molecular_function	0	0	PR00209 (PRINTS); IPR001954 (PRINTS); IPR016140 (SMART); G3DSA:1.10.110.10 (GENE3D); IPR016140 (PFAM); mobidb-lite (MOBIDB_LITE); SIGNAL_PEPTIDE_N_REGION (PHOBIUS); SIGNAL_PEPTIDE (PHOBIUS); SIGNAL_PEPTIDE_H_REGION (PHOBIUS); NON_CYTOPLASMIC_DOMAIN (PHOBIUS); SIGNAL_PEPTIDE_C_REGION (PHOBIUS); cd00261 (CDD); SignalP-noTM (SIGNALP_EUK); SignalP-noTM (SIGNALP_GRAM_NEGATIVE); SignalP-TM (SIGNALP_GRA…	F:GO:0045735	F:nutrient reservoir activity
		tr|I6QQ39|I6QQ39_WHEAT	I6QQ39	Globulin-1 S allele	588	20	0	79.92	1	0.201042	0.798958	0	0	F:GO:0003674	F:molecular_function	0	0	IPR006045 (SMART); IPR014710 (G3DSA:2.60.120.GENE3D); IPR006045 (PFAM); IPR014710 (G3DSA:2.60.120.GENE3D); mobidb-lite (MOBIDB_LITE); mobidb-lite (MOBIDB_LITE); mobidb-lite (MOBIDB_LITE); PTHR31189 (PANTHER); PTHR31189:SF13 (PANTHER); SIGNAL_PEPTIDE_C_REGION (PHOBIUS); SIGNAL_PEPTIDE_N_REGION (PHOBIUS); SIGNAL_PEPTIDE (PHOBIUS); NON_CYTOPLASMIC_DOMAIN (PHOBIUS); SIGNAL_PEPTIDE_H_REGION (PHOBIUS);…	F:GO:0045735	F:nutrient reservoir activity
		sp|P05151|CYF_WHEAT	CYF	cytochrome f (chloroplast)	320	20	0	99.77	6	0.225541	0.584931	0.131296	0.058233	P:GO:0006091; C:GO:0009536; C:GO:0009579; P:GO:0015979; F:GO:0016491; F:GO:0043167	P:generation of precursor metabolites and energy; C:plastid; C:thylakoid; P:photosynthesis; F:oxidoreductase activity; F:ion binding	0	0	IPR002325 (PRINTS); IPR002325 (PFAM); IPR036826 (G3DSA:2.60.40.GENE3D); G3DSA:1.20.5.700 (GENE3D); IPR024094 (PFAM); G3DSA:2.40.50.100 (GENE3D); PTHR33288 (PANTHER); PTHR33288:SF3 (PANTHER); TRANSMEMBRANE (PHOBIUS); CYTOPLASMIC_DOMAIN (PHOBIUS); NON_CYTOPLASMIC_DOMAIN (PHOBIUS); IPR002325 (PROSITE_PROFILES); IPR002325 (HAMAP); IPR011054 (SUPERFAMILY); IPR036826 (SUPERFAMILY); IPR024058 (SUPERFAMI…	F:GO:0005506; F:GO:0009055; P:GO:0015979; F:GO:0020037; C:GO:0031361	F:iron ion binding; F:electron transfer activity; P:photosynthesis; F:heme binding; C:integral component of thylakoid membrane
		tr|M8BVC8|M8BVC8_AEGTA	M8BVC8	ATP-dependent zinc metalloprotease FTSH 2, chloroplastic	673	20	0	95.03	10	0.228683	0.620778	0.150539	0	C:GO:0005739; P:GO:0006091; F:GO:0008233; P:GO:0009056; C:GO:0009536; C:GO:0009579; P:GO:0015979; F:GO:0016887; F:GO:0043167; P:GO:0061024	C:mitochondrion; P:generation of precursor metabolites and energy; F:peptidase activity; P:catabolic process; C:plastid; C:thylakoid; P:photosynthesis; F:ATPase activity; F:ion binding; P:membrane organization	EC:3.4.24; EC:3.6.1.3; EC:3.6.1.15	Acting on peptide bonds (peptidases); Adenosinetriphosphatase; Nucleoside-triphosphate phosphatase	IPR003593 (SMART); G3DSA:1.20.58.760 (GENE3D); G3DSA:3.40.50.300 (GENE3D); IPR005936 (TIGRFAM); IPR003959 (PFAM); G3DSA:1.10.8.60 (GENE3D); IPR000642 (PFAM); PTHR23076:SF92 (PANTHER); PTHR23076 (PANTHER); IPR003960 (PROSITE_PATTERNS); TRANSMEMBRANE (PHOBIUS); CYTOPLASMIC_DOMAIN (PHOBIUS); SIGNAL_PEPTIDE_N_REGION (PHOBIUS); SIGNAL_PEPTIDE (PHOBIUS); SIGNAL_PEPTIDE_H_REGION (PHOBIUS); SIGNAL_PEPTID…	F:GO:0004222; F:GO:0005524; P:GO:0006508; C:GO:0016020	F:metalloendopeptidase activity; F:ATP binding; P:proteolysis; C:membrane
		tr|C3VN75|C3VN75_WHEAT	C3VN75	low-molecular-weight glutenin subunit	303	20	3.40371e-63	98.36	1	0.384435	0.615565	0	0	F:GO:0003674	F:molecular_function	0	0	IPR001954 (PRINTS); PR00209 (PRINTS); G3DSA:1.10.110.10 (GENE3D); IPR016140 (PFAM); mobidb-lite (MOBIDB_LITE); SIGNAL_PEPTIDE_H_REGION (PHOBIUS); NON_CYTOPLASMIC_DOMAIN (PHOBIUS); SIGNAL_PEPTIDE_C_REGION (PHOBIUS); SIGNAL_PEPTIDE_N_REGION (PHOBIUS); SIGNAL_PEPTIDE (PHOBIUS); cd00261 (CDD); SignalP-TM (SIGNALP_GRAM_POSITIVE); SignalP-noTM (SIGNALP_GRAM_NEGATIVE); SignalP-noTM (SIGNALP_EUK); IPR036…	F:GO:0045735	F:nutrient reservoir activity
		tr|W5D4R0|W5D4R0_WHEAT	W5D4R0	photosystem II 22 kDa protein, chloroplastic	272	20	9.43096e-142	89.09	3	0.32227	0.514307	0.163423	0	C:GO:0009536; C:GO:0009579; P:GO:0055085	C:plastid; C:thylakoid; P:transmembrane transport	0	0	IPR022796 (PFAM); IPR023329 (G3DSA:1.10.3460.GENE3D); PTHR14154 (PANTHER); PTHR14154:SF39 (PANTHER); TRANSMEMBRANE (PHOBIUS); CYTOPLASMIC_DOMAIN (PHOBIUS); NON_CYTOPLASMIC_DOMAIN (PHOBIUS); TRANSMEMBRANE (PHOBIUS); CYTOPLASMIC_DOMAIN (PHOBIUS); SSF103511 (SUPERFAMILY); TMhelix (TMHMM); TMhelix (TMHMM)	no GO terms	no GO terms
		tr|G3FLC5|G3FLC5_WHEAT	G3FLC5	high-molecular-weight glutenin subunit	795	20	3.40221e-54	97.45	1	0.433616	0.566384	0	0	F:GO:0003674	F:molecular_function	0	0	IPR001419 (PRINTS); IPR001419 (PFAM); mobidb-lite (MOBIDB_LITE); mobidb-lite (MOBIDB_LITE); SIGNAL_PEPTIDE_C_REGION (PHOBIUS); NON_CYTOPLASMIC_DOMAIN (PHOBIUS); SIGNAL_PEPTIDE (PHOBIUS); SIGNAL_PEPTIDE_H_REGION (PHOBIUS); SIGNAL_PEPTIDE_N_REGION (PHOBIUS); SignalP-TM (SIGNALP_GRAM_POSITIVE); SignalP-noTM (SIGNALP_GRAM_NEGATIVE); SignalP-noTM (SIGNALP_EUK); IPR036312 (SUPERFAMILY)	F:GO:0045735	F:nutrient reservoir activity
	Q9	tr|M8AQX5|M8AQX5_AEGTA	M8AQX5	beta-amylase	538	20	0	92.73	3	0.479737	0.520263	0	0	P:GO:0005975; P:GO:0009056; F:GO:0016798	P:carbohydrate metabolic process; P:catabolic process; F:hydrolase activity, acting on glycosyl bonds	EC:3.2.1.2	Beta-amylase	IPR001554 (PRINTS); IPR001371 (PRINTS); IPR001554 (PFAM); G3DSA:3.20.20.80 (GENE3D); mobidb-lite (MOBIDB_LITE); PTHR31352:SF5 (PANTHER); IPR001554 (PANTHER); IPR018238 (PROSITE_PATTERNS); IPR018238 (PROSITE_PATTERNS); IPR017853 (SUPERFAMILY)	P:GO:0000272; F:GO:0016161	P:polysaccharide catabolic process; F:beta-amylase activity
		tr|M8AZK4|M8AZK4_AEGTA	M8AZK4	ATP-dependent zinc metalloprotease FTSH, chloroplastic	665	20	0	98.69	10	0.51454	0.394412	0.0910477	0	C:GO:0005739; P:GO:0006091; F:GO:0008233; P:GO:0009056; C:GO:0009536; C:GO:0009579; P:GO:0015979; F:GO:0016887; F:GO:0043167; P:GO:0061024	C:mitochondrion; P:generation of precursor metabolites and energy; F:peptidase activity; P:catabolic process; C:plastid; C:thylakoid; P:photosynthesis; F:ATPase activity; F:ion binding; P:membrane organization	EC:3.4.24; EC:3.6.1.3; EC:3.6.1.15	Acting on peptide bonds (peptidases); Adenosinetriphosphatase; Nucleoside-triphosphate phosphatase	IPR003593 (SMART); G3DSA:1.20.58.760 (GENE3D); IPR003959 (PFAM); IPR005936 (TIGRFAM); IPR000642 (PFAM); G3DSA:3.40.50.300 (GENE3D); G3DSA:1.10.8.60 (GENE3D); mobidb-lite (MOBIDB_LITE); PTHR23076 (PANTHER); PTHR23076:SF33 (PANTHER); IPR003960 (PROSITE_PATTERNS); SIGNAL_PEPTIDE_N_REGION (PHOBIUS); NON_CYTOPLASMIC_DOMAIN (PHOBIUS); SIGNAL_PEPTIDE_H_REGION (PHOBIUS); SIGNAL_PEPTIDE_C_REGION (PHOBIUS)…	F:GO:0004222; F:GO:0005524; P:GO:0006508; C:GO:0016020	F:metalloendopeptidase activity; F:ATP binding; P:proteolysis; C:membrane
		tr|A0A060MZP1|A0A060MZP1_WHEAT	A0A060MZP1	high-molecular-weight glutenin subunit	794	20	2.4512e-74	96.71	1	0.60025	0.39975	0	0	F:GO:0003674	F:molecular_function	0	0	IPR001419 (PRINTS); IPR001419 (PFAM); mobidb-lite (MOBIDB_LITE); IPR036312 (SUPERFAMILY)	F:GO:0045735	F:nutrient reservoir activity
		tr|Q8W3W7|Q8W3W7_WHEAT	Q8W3W7	low-molecular-weight glutenin subunit	299	20	1.32586e-46	98.82	1	0.565893	0.434107	0	0	F:GO:0003674	F:molecular_function	0	0	IPR001954 (PRINTS); PR00209 (PRINTS); IPR016140 (SMART); IPR016140 (PFAM); mobidb-lite (MOBIDB_LITE); SIGNAL_PEPTIDE_C_REGION (PHOBIUS); SIGNAL_PEPTIDE_N_REGION (PHOBIUS); SIGNAL_PEPTIDE (PHOBIUS); NON_CYTOPLASMIC_DOMAIN (PHOBIUS); SIGNAL_PEPTIDE_H_REGION (PHOBIUS); cd00261 (CDD); SignalP-noTM (SIGNALP_EUK); IPR036312 (SUPERFAMILY)	F:GO:0045735	F:nutrient reservoir activity
		tr|Q68AN2|Q68AN2_WHEAT	Q68AN2	low molecular weight glutenin subunit	343	20	8.32498e-57	99.85	1	0.78287	0.21713	0	0	F:GO:0003674	F:molecular_function	0	0	PR00209 (PRINTS); IPR001954 (PRINTS); IPR016140 (SMART); IPR016140 (PFAM); G3DSA:1.10.110.10 (GENE3D); mobidb-lite (MOBIDB_LITE); SIGNAL_PEPTIDE_N_REGION (PHOBIUS); SIGNAL_PEPTIDE_C_REGION (PHOBIUS); SIGNAL_PEPTIDE (PHOBIUS); SIGNAL_PEPTIDE_H_REGION (PHOBIUS); NON_CYTOPLASMIC_DOMAIN (PHOBIUS); cd00261 (CDD); SignalP-noTM (SIGNALP_EUK); SignalP-noTM (SIGNALP_GRAM_NEGATIVE); SignalP-TM (SIGNALP_GRA…	F:GO:0045735	F:nutrient reservoir activity
		tr|C0LF30|C0LF30_WHEAT	C0LF30	serpin 1	399	20	0	89.45	3	0.768553	0.231447	0	0	C:GO:0005615; P:GO:0006950; F:GO:0030234	C:extracellular space; P:response to stress; F:enzyme regulator activity	0	0	IPR023796 (SMART); IPR023796 (PFAM); G3DSA:2.30.39.10 (GENE3D); G3DSA:3.30.497.10 (GENE3D); PTHR11461:SF178 (PANTHER); IPR000215 (PANTHER); IPR023795 (PROSITE_PATTERNS); cd02043 (CDD); IPR036186 (SUPERFAMILY)	C:GO:0005615	C:extracellular space
	Q10	tr|M8AUX6|M8AUX6_TRIUA	M8AUX6	ATP synthase CF1 alpha subunit (chloroplast)	568	20	0	99.73	9	0.315361	0.379099	0.285263	0.0202782	P:GO:0009058; C:GO:0009536; C:GO:0009579; F:GO:0016887; F:GO:0022857; C:GO:0032991; P:GO:0034641; F:GO:0043167; P:GO:0044281	P:biosynthetic process; C:plastid; C:thylakoid; F:ATPase activity; F:transmembrane transporter activity; C:protein-containing complex; P:cellular nitrogen compound metabolic process; F:ion binding; P:small molecule metabolic process	EC:3.6.1.3; EC:3.6.1.15	Adenosinetriphosphatase; Nucleoside-triphosphate phosphatase	IPR000454 (PRINTS); IPR004100 (PFAM); IPR023366 (G3DSA:2.40.30.GENE3D); IPR038376 (G3DSA:1.20.150.GENE3D); IPR038662 (G3DSA:1.20.20.GENE3D); IPR005294 (TIGRFAM); IPR000793 (PFAM); G3DSA:3.40.50.300 (GENE3D); IPR002379 (PFAM); IPR000194 (PFAM); PTHR42875 (PANTHER); IPR020003 (PROSITE_PATTERNS); SIGNAL_PEPTIDE_C_REGION (PHOBIUS); SIGNAL_PEPTIDE_N_REGION (PHOBIUS); SIGNAL_PEPTIDE (PHOBIUS); NON_CYTO…	F:GO:0005524; F:GO:0015078; P:GO:0015986; P:GO:0015991; F:GO:0032559; C:GO:0033177; C:GO:0045261; C:GO:0045263; P:GO:0046034; F:GO:0046933; P:GO:1902600	F:ATP binding; F:proton transmembrane transporter activity; P:ATP synthesis coupled proton transport; P:ATP hydrolysis coupled proton transport; F:adenyl ribonucleotide binding; C:proton-transporting two-sector ATPase complex, proton-transporting domain; C:proton-transporting ATP synthase complex, catalytic core F(1); C:proton-transporting ATP synthase complex, coupling factor F(o); P:ATP metabol…
		tr|A0A075VYR7|A0A075VYR7_AEGSP	A0A075VYR7	ATP synthase CF1 beta subunit (chloroplast)	498	20	0	99.48	9	0.324662	0.315023	0.273789	0.0865257	P:GO:0009058; C:GO:0009536; C:GO:0009579; F:GO:0016887; F:GO:0022857; C:GO:0032991; P:GO:0034641; F:GO:0043167; P:GO:0044281	P:biosynthetic process; C:plastid; C:thylakoid; F:ATPase activity; F:transmembrane transporter activity; C:protein-containing complex; P:cellular nitrogen compound metabolic process; F:ion binding; P:small molecule metabolic process	EC:3.6.1.3; EC:3.6.1.15	Adenosinetriphosphatase; Nucleoside-triphosphate phosphatase	IPR003593 (SMART); G3DSA:3.40.50.300 (GENE3D); IPR024034 (G3DSA:1.10.1140.GENE3D); IPR005722 (TIGRFAM); IPR000194 (PFAM); IPR004100 (PFAM); G3DSA:2.40.10.170 (GENE3D); PTHR15184:SF43 (PANTHER); PTHR15184 (PANTHER); IPR020003 (PROSITE_PATTERNS); IPR005722 (HAMAP); cd01133 (CDD); IPR036121 (SUPERFAMILY); IPR027417 (SUPERFAMILY); SSF47917 (SUPERFAMILY)	F:GO:0005524; P:GO:0015986; C:GO:0045261; P:GO:0046034; F:GO:0046933; P:GO:1902600	F:ATP binding; P:ATP synthesis coupled proton transport; C:proton-transporting ATP synthase complex, catalytic core F(1); P:ATP metabolic process; F:proton-transporting ATP synthase activity, rotational mechanism; P:proton transmembrane transport
		tr|M8B2K7|M8B2K7_AEGTA	M8B2K7	ATP synthase subunit beta, mitochondrial	552	20	0	95.42	8	0.33911	0.37701	0.280666	0.00321441	C:GO:0005739; P:GO:0009058; F:GO:0016887; F:GO:0022857; C:GO:0032991; P:GO:0034641; F:GO:0043167; P:GO:0044281	C:mitochondrion; P:biosynthetic process; F:ATPase activity; F:transmembrane transporter activity; C:protein-containing complex; P:cellular nitrogen compound metabolic process; F:ion binding; P:small molecule metabolic process	EC:3.6.1.3; EC:3.6.1.15	Adenosinetriphosphatase; Nucleoside-triphosphate phosphatase	IPR003593 (SMART); G3DSA:2.40.10.170 (GENE3D); PIRSF039072 (PIRSF); G3DSA:3.40.50.300 (GENE3D); IPR024034 (G3DSA:1.10.1140.GENE3D); IPR004100 (PFAM); IPR005722 (TIGRFAM); IPR000194 (PFAM); IPR020971 (PFAM); PTHR15184:SF44 (PANTHER); PTHR15184 (PANTHER); IPR020003 (PROSITE_PATTERNS); SIGNAL_PEPTIDE (PHOBIUS); SIGNAL_PEPTIDE_H_REGION (PHOBIUS); SIGNAL_PEPTIDE_N_REGION (PHOBIUS); NON_CYTOPLASMIC_DOM…	C:GO:0000275; F:GO:0005524; P:GO:0006754; P:GO:0015986; F:GO:0016887; C:GO:0045261; P:GO:0046034; F:GO:0046933; P:GO:1902600	C:mitochondrial proton-transporting ATP synthase complex, catalytic core F(1); F:ATP binding; P:ATP biosynthetic process; P:ATP synthesis coupled proton transport; F:ATPase activity; C:proton-transporting ATP synthase complex, catalytic core F(1); P:ATP metabolic process; F:proton-transporting ATP synthase activity, rotational mechanism; P:proton transmembrane transport
	Q11	tr|M8ALL6|M8ALL6_AEGTA	M8ALL6	RuBisCO large subunit-binding protein subunit beta, chloroplastic	932	20	0	95.21	7	0.286551	0.242705	0.382796	0.0879489	C:GO:0005739; C:GO:0005829; P:GO:0006457; P:GO:0007005; C:GO:0009536; F:GO:0043167; F:GO:0051082	C:mitochondrion; C:cytosol; P:protein folding; P:mitochondrion organization; C:plastid; F:ion binding; F:unfolded protein binding	0	0	Coil (COILS); Coil (COILS); Coil (COILS); IPR001844 (PRINTS); IPR027413 (G3DSA:1.10.560.GENE3D); IPR027409 (G3DSA:3.50.7.GENE3D); IPR001844 (TIGRFAM); IPR027410 (G3DSA:3.30.260.GENE3D); IPR002423 (PFAM); mobidb-lite (MOBIDB_LITE); mobidb-lite (MOBIDB_LITE); PTHR11353:SF8 (PANTHER); PTHR11353 (PANTHER); IPR018370 (PROSITE_PATTERNS); IPR001844 (HAMAP); IPR001844 (CDD); IPR027410 (SUPERFAMILY); IPR0…	F:GO:0005524; C:GO:0005737; P:GO:0006457; P:GO:0042026	F:ATP binding; C:cytoplasm; P:protein folding; P:protein refolding
		tr|M8D8L3|M8D8L3_AEGTA	M8D8L3	chlorophyll a-b binding protein CP24 10B, chloroplastic	255	20	9.44727e-152	94.88	7	0.266812	0.276224	0.449304	0.00765984	P:GO:0006091; P:GO:0006464; C:GO:0009536; C:GO:0009579; P:GO:0015979; C:GO:0032991; F:GO:0043167	P:generation of precursor metabolites and energy; P:cellular protein modification process; C:plastid; C:thylakoid; P:photosynthesis; C:protein-containing complex; F:ion binding	0	0	IPR023329 (G3DSA:1.10.3460.GENE3D); IPR022796 (PFAM); PTHR21649:SF2 (PANTHER); IPR001344 (PANTHER); NON_CYTOPLASMIC_DOMAIN (PHOBIUS); CYTOPLASMIC_DOMAIN (PHOBIUS); TRANSMEMBRANE (PHOBIUS); TRANSMEMBRANE (PHOBIUS); CYTOPLASMIC_DOMAIN (PHOBIUS); SSF103511 (SUPERFAMILY)	P:GO:0009765; C:GO:0016020	P:photosynthesis, light harvesting; C:membrane
		tr|M7Z1M4|M7Z1M4_TRIUA	M7Z1M4	Triosephosphate isomerase, chloroplastic	277	20	0	95.91	16	0.312321	0.119325	0.568354	0	P:GO:0000003; C:GO:0005576; C:GO:0005739; C:GO:0005829; P:GO:0005975; P:GO:0006091; P:GO:0006629; P:GO:0009058; C:GO:0009536; C:GO:0009579; P:GO:0015979; F:GO:0016853; P:GO:0034655; P:GO:0044281; P:GO:0048856; P:GO:0051186	P:reproduction; C:extracellular region; C:mitochondrion; C:cytosol; P:carbohydrate metabolic process; P:generation of precursor metabolites and energy; P:lipid metabolic process; P:biosynthetic process; C:plastid; C:thylakoid; P:photosynthesis; F:isomerase activity; P:nucleobase-containing compound catabolic process; P:small molecule metabolic process; P:anatomical structure development; P:cofact…	EC:5.3.1.1	Triose-phosphate isomerase	IPR000652 (TIGRFAM); IPR013785 (G3DSA:3.20.20.GENE3D); IPR000652 (PFAM); PTHR21139:SF15 (PANTHER); IPR000652 (PANTHER); IPR020861 (PROSITE_PATTERNS); IPR000652 (PROSITE_PROFILES); IPR022896 (HAMAP); IPR000652 (CDD); IPR035990 (SUPERFAMILY)	F:GO:0003824; F:GO:0004807; P:GO:0006096; P:GO:0008152	F:catalytic activity; F:triose-phosphate isomerase activity; P:glycolytic process; P:metabolic process
		tr|M7YH23|M7YH23_TRIUA	M7YH23	Chlorophyll a-b binding protein CP26, chloroplastic	359	20	0	92.32	7	0.396745	0.00985398	0.593401	0	P:GO:0006091; P:GO:0006464; C:GO:0009536; C:GO:0009579; P:GO:0015979; C:GO:0032991; F:GO:0043167	P:generation of precursor metabolites and energy; P:cellular protein modification process; C:plastid; C:thylakoid; P:photosynthesis; C:protein-containing complex; F:ion binding	0	0	IPR022796 (PFAM); IPR023329 (G3DSA:1.10.3460.GENE3D); IPR001344 (PANTHER); PTHR21649:SF53 (PANTHER); SSF103511 (SUPERFAMILY)	P:GO:0009765; C:GO:0016020	P:photosynthesis, light harvesting; C:membrane
		tr|M7YZ91|M7YZ91_TRIUA	M7YZ91	heat shock cognate 70 kDa protein 2-like	762	20	0	94.87	2	0.429163	0.105132	0.465704	0	F:GO:0016491; F:GO:0043167	F:oxidoreductase activity; F:ion binding	EC:1.3.1.74	2-alkenal reductase (NAD(P)(+))	Coil (COILS); IPR013126 (PRINTS); G3DSA:3.90.640.10 (GENE3D); IPR029047 (G3DSA:2.60.34.GENE3D); IPR029048 (G3DSA:1.20.1270.GENE3D); IPR013126 (PFAM); G3DSA:3.30.420.40 (GENE3D); G3DSA:3.30.30.30 (GENE3D); G3DSA:3.30.420.40 (GENE3D); mobidb-lite (MOBIDB_LITE); PTHR19375:SF308 (PANTHER); IPR013126 (PANTHER); IPR018181 (PROSITE_PATTERNS); IPR018181 (PROSITE_PATTERNS); IPR018181 (PROSITE_PATTERNS); I…	F:GO:0003677	F:DNA binding
		tr|Q9FS79|Q9FS79_WHEAT	Q9FS79	triosephosphate isomerase, cytosolic	253	20	1.35417e-178	94.6	8	0.395472	0.119355	0.473612	0.0115606	C:GO:0005829; P:GO:0005975; P:GO:0006091; P:GO:0009058; F:GO:0016853; P:GO:0034655; P:GO:0044281; P:GO:0051186	C:cytosol; P:carbohydrate metabolic process; P:generation of precursor metabolites and energy; P:biosynthetic process; F:isomerase activity; P:nucleobase-containing compound catabolic process; P:small molecule metabolic process; P:cofactor metabolic process	EC:5.3.1.1	Triose-phosphate isomerase	IPR000652 (TIGRFAM); IPR013785 (G3DSA:3.20.20.GENE3D); IPR000652 (PFAM); IPR000652 (PANTHER); PTHR21139:SF16 (PANTHER); IPR020861 (PROSITE_PATTERNS); IPR000652 (PROSITE_PROFILES); IPR022896 (HAMAP); IPR000652 (CDD); IPR035990 (SUPERFAMILY)	F:GO:0003824; F:GO:0004807; P:GO:0006096; P:GO:0008152	F:catalytic activity; F:triose-phosphate isomerase activity; P:glycolytic process; P:metabolic process
		tr|A0A077RST2|A0A077RST2_WHEAT	A0A077RST2	carbonic anhydrase	258	20	0	93.25	4	0.272513	0.221839	0.457815	0.047833	P:GO:0008150; C:GO:0009536; F:GO:0016829; F:GO:0043167	P:biological_process; C:plastid; F:lyase activity; F:ion binding	EC:4.2.1.1	Carbonic anhydrase	IPR001765 (SMART); IPR036874 (G3DSA:3.40.1050.GENE3D); IPR001765 (PFAM); PTHR11002 (PANTHER); PTHR11002:SF24 (PANTHER); IPR015892 (PROSITE_PATTERNS); IPR015892 (PROSITE_PATTERNS); cd00884 (CDD); IPR036874 (SUPERFAMILY)	F:GO:0004089; F:GO:0008270; P:GO:0015976	F:carbonate dehydratase activity; F:zinc ion binding; P:carbon utilization
		sp|P26302|KPPR_WHEAT	KPPR	phosphoribulokinase, chloroplastic	404	20	0	94.3	9	0.331001	0.15239	0.516608	0	C:GO:0005829; P:GO:0005975; P:GO:0009058; C:GO:0009536; P:GO:0015979; F:GO:0016301; P:GO:0034641; F:GO:0043167; P:GO:0044281	C:cytosol; P:carbohydrate metabolic process; P:biosynthetic process; C:plastid; P:photosynthesis; F:kinase activity; P:cellular nitrogen compound metabolic process; F:ion binding; P:small molecule metabolic process	EC:2.7.1.48; EC:2.7.1.19	Uridine kinase; Phosphoribulokinase	IPR006082 (PRINTS); G3DSA:3.40.50.300 (GENE3D); IPR006083 (PFAM); PTHR10285:SF120 (PANTHER); PTHR10285 (PANTHER); IPR006082 (PROSITE_PATTERNS); cd02026 (CDD); IPR027417 (SUPERFAMILY)	F:GO:0005524; P:GO:0005975; P:GO:0008152; F:GO:0008974; F:GO:0016301	F:ATP binding; P:carbohydrate metabolic process; P:metabolic process; F:phosphoribulokinase activity; F:kinase activity
		tr|M8C7D4|M8C7D4_AEGTA	M8C7D4	adenosine kinase 2	344	20	0	96.74	7	0.533151	0.0284103	0.438438	0	C:GO:0005634; C:GO:0005829; P:GO:0005975; P:GO:0009058; F:GO:0016301; P:GO:0034641; P:GO:0044281	C:nucleus; C:cytosol; P:carbohydrate metabolic process; P:biosynthetic process; F:kinase activity; P:cellular nitrogen compound metabolic process; P:small molecule metabolic process	EC:2.7.1.20	Adenosine kinase	IPR001805 (PRINTS); G3DSA:3.30.1110.10 (GENE3D); IPR011611 (PFAM); IPR029056 (G3DSA:3.40.1190.GENE3D); PTHR10584 (PANTHER); PTHR10584:SF207 (PANTHER); IPR002173 (PROSITE_PATTERNS); cd01168 (CDD); IPR029056 (SUPERFAMILY)	F:GO:0004001; P:GO:0006166; F:GO:0016773	F:adenosine kinase activity; P:purine ribonucleoside salvage; F:phosphotransferase activity, alcohol group as acceptor
		tr|M8A6M9|M8A6M9_TRIUA	M8A6M9	chlorophyll a-b binding protein 8, chloroplastic	269	20	4.80598e-159	93.69	7	0.416209	0.0943148	0.46972	0.0197562	P:GO:0006091; P:GO:0006464; C:GO:0009536; C:GO:0009579; P:GO:0015979; C:GO:0032991; F:GO:0043167	P:generation of precursor metabolites and energy; P:cellular protein modification process; C:plastid; C:thylakoid; P:photosynthesis; C:protein-containing complex; F:ion binding	0	0	IPR023329 (G3DSA:1.10.3460.GENE3D); IPR022796 (PFAM); mobidb-lite (MOBIDB_LITE); PTHR21649:SF14 (PANTHER); IPR001344 (PANTHER); NON_CYTOPLASMIC_DOMAIN (PHOBIUS); TRANSMEMBRANE (PHOBIUS); CYTOPLASMIC_DOMAIN (PHOBIUS); SSF103511 (SUPERFAMILY)	P:GO:0009765; C:GO:0016020	P:photosynthesis, light harvesting; C:membrane
	Q12	tr|B9A8E2|B9A8E2_WHEAT	B9A8E2	protein disulfide isomerase	515	20	0	98.42	8	0.943805	0.0329695	0.0185015	0.00472368	P:GO:0000003; C:GO:0005737; C:GO:0005783; P:GO:0006457; P:GO:0006950; F:GO:0016853; P:GO:0042592; P:GO:0048856	P:reproduction; C:cytoplasm; C:endoplasmic reticulum; P:protein folding; P:response to stress; F:isomerase activity; P:homeostatic process; P:anatomical structure development	EC:5.3.4.1	Protein disulfide-isomerase	PR00421 (PRINTS); IPR005788 (TIGRFAM); G3DSA:3.40.30.10 (GENE3D); IPR005792 (TIGRFAM); G3DSA:3.40.30.10 (GENE3D); IPR013766 (PFAM); G3DSA:3.40.30.10 (GENE3D); G3DSA:3.40.30.10 (GENE3D); PF13848 (PFAM); mobidb-lite (MOBIDB_LITE); PTHR18929:SF186 (PANTHER); PTHR18929 (PANTHER); IPR017937 (PROSITE_PATTERNS); SIGNAL_PEPTIDE (PHOBIUS); NON_CYTOPLASMIC_DOMAIN (PHOBIUS); SIGNAL_PEPTIDE_N_REGION (PHOBIUS…	C:GO:0005783; F:GO:0016853; P:GO:0045454	C:endoplasmic reticulum; F:isomerase activity; P:cell redox homeostasis
		tr|D0EY60|D0EY60_WHEAT	D0EY60	adenine nucleotide transporter BT1, chloroplastic/amyloplastic/mitochondrial	429	20	0	83.45	3	1	0	0	0	C:GO:0005739; C:GO:0009536; F:GO:0022857	C:mitochondrion; C:plastid; F:transmembrane transporter activity	0	0	IPR002067 (PRINTS); IPR018108 (PFAM); IPR023395 (G3DSA:1.50.40.GENE3D); mobidb-lite (MOBIDB_LITE); PTHR24089:SF281 (PANTHER); PTHR24089 (PANTHER); IPR018108 (PROSITE_PROFILES); IPR023395 (SUPERFAMILY)	P:GO:0055085	P:transmembrane transport
		sp|Q9ST57|SPZ2A_WHEAT	SPZ2A	SPZ2A_WHEATRecName: Full=Serpin-Z2A; AltName: Full=TriaeZ2a; AltName: Full=WSZ2a	398	20	0	86.42	3	1	0	0	0	C:GO:0005615; P:GO:0006950; F:GO:0030234	C:extracellular space; P:response to stress; F:enzyme regulator activity	0	0	IPR023796 (SMART); IPR023796 (PFAM); G3DSA:3.30.497.10 (GENE3D); G3DSA:2.30.39.10 (GENE3D); IPR000215 (PANTHER); PTHR11461:SF178 (PANTHER); IPR023795 (PROSITE_PATTERNS); IPR036186 (SUPERFAMILY)	C:GO:0005615	C:extracellular space
		TrEMBL|W5GRB7|Release	W5GRB7	luminal-binding protein 2	603	20	0	98.07	4	1	0	0	0	C:GO:0005773; C:GO:0005783; P:GO:0006457; F:GO:0043167	C:vacuole; C:endoplasmic reticulum; P:protein folding; F:ion binding	0	0	Coil (COILS); IPR013126 (PRINTS); G3DSA:3.30.420.40 (GENE3D); G3DSA:3.90.640.10 (GENE3D); G3DSA:3.30.420.40 (GENE3D); IPR013126 (PFAM); IPR029047 (G3DSA:2.60.34.GENE3D); mobidb-lite (MOBIDB_LITE); mobidb-lite (MOBIDB_LITE); PTHR19375:SF317 (PANTHER); IPR013126 (PANTHER); IPR018181 (PROSITE_PATTERNS); IPR018181 (PROSITE_PATTERNS); IPR018181 (PROSITE_PATTERNS); cd10241 (CDD); SSF53067 (SUPERFAMILY)…	no GO terms	no GO terms
		tr|M8A0T7|M8A0T7_TRIUA	M8A0T7	Sucrose synthase 2	816	20	0	96.68	2	0.954695	0	0.0453047	0	P:GO:0005975; F:GO:0016757	P:carbohydrate metabolic process; F:transferase activity, transferring glycosyl groups	EC:2.4.1.13	Sucrose synthase	G3DSA:1.20.120.1230 (GENE3D); G3DSA:3.40.50.2000 (GENE3D); G3DSA:3.40.50.2000 (GENE3D); G3DSA:3.10.450.330 (GENE3D); IPR012820 (TIGRFAM); IPR001296 (PFAM); IPR000368 (PFAM); PTHR12526 (PANTHER); PTHR12526:SF398 (PANTHER); cd03800 (CDD); SSF53756 (SUPERFAMILY)	P:GO:0005985; F:GO:0016157	P:sucrose metabolic process; F:sucrose synthase activity
		tr|F4Y5A9|F4Y5A9_TRIUA	F4Y5A9	heat shock protein 90	700	20	0	98.74	5	0.834107	0.0419198	0.123974	0	C:GO:0005737; P:GO:0006457; P:GO:0006950; F:GO:0043167; F:GO:0051082	C:cytoplasm; P:protein folding; P:response to stress; F:ion binding; F:unfolded protein binding	0	0	Coil (COILS); Coil (COILS); IPR020575 (PRINTS); IPR003594 (SMART); G3DSA:3.30.70.2140 (GENE3D); G3DSA:3.30.230.80 (GENE3D); IPR003594 (PFAM); IPR036890 (G3DSA:3.30.565.GENE3D); IPR001404 (PFAM); IPR037196 (G3DSA:1.20.120.GENE3D); IPR001404 (PIRSF); G3DSA:3.40.50.11260 (GENE3D); mobidb-lite (MOBIDB_LITE); mobidb-lite (MOBIDB_LITE); PTHR11528:SF74 (PANTHER); IPR001404 (PANTHER); IPR019805 (PROSITE_…	F:GO:0005524; P:GO:0006457; P:GO:0006950; F:GO:0051082	F:ATP binding; P:protein folding; P:response to stress; F:unfolded protein binding
		tr|N1R4I4|N1R4I4_AEGTA	N1R4I4	sucrose synthase 2	823	20	0	96.27	6	0.799397	0.0519102	0.148693	0	P:GO:0000003; P:GO:0005975; F:GO:0016757; P:GO:0021700; P:GO:0048856; P:GO:0065003	P:reproduction; P:carbohydrate metabolic process; F:transferase activity, transferring glycosyl groups; P:developmental maturation; P:anatomical structure development; P:protein-containing complex assembly	EC:2.4.1.13	Sucrose synthase	G3DSA:3.40.50.2000 (GENE3D); IPR000368 (PFAM); IPR001296 (PFAM); IPR012820 (TIGRFAM); G3DSA:3.10.450.330 (GENE3D); G3DSA:3.40.50.2000 (GENE3D); G3DSA:1.20.120.1230 (GENE3D); PTHR12526 (PANTHER); PTHR12526:SF369 (PANTHER); cd03800 (CDD); SSF53756 (SUPERFAMILY)	P:GO:0005985; F:GO:0016157	P:sucrose metabolic process; F:sucrose synthase activity
		tr|A5YVV3|A5YVV3_WHEAT	A5YVV3	glyceraldehyde-3-phosphate dehydrogenase	337	20	0	97.7	11	0.547379	0.109999	0.312534	0.0300869	C:GO:0005737; P:GO:0005975; P:GO:0006091; P:GO:0006950; P:GO:0009058; F:GO:0016491; C:GO:0032991; P:GO:0034655; F:GO:0043167; P:GO:0044281; P:GO:0051186	C:cytoplasm; P:carbohydrate metabolic process; P:generation of precursor metabolites and energy; P:response to stress; P:biosynthetic process; F:oxidoreductase activity; C:protein-containing complex; P:nucleobase-containing compound catabolic process; F:ion binding; P:small molecule metabolic process; P:cofactor metabolic process	EC:1.2.1.59; EC:1.2.1.12	Glyceraldehyde-3-phosphate dehydrogenase (NAD(P)(+)) (phosphorylating); Glyceraldehyde-3-phosphate dehydrogenase (phosphorylating)	IPR020831 (PRINTS); IPR020828 (SMART); G3DSA:3.30.360.10 (GENE3D); IPR020828 (PFAM); IPR020831 (PIRSF); G3DSA:3.40.50.720 (GENE3D); IPR020829 (PFAM); IPR006424 (TIGRFAM); IPR020831 (PANTHER); PTHR10836:SF58 (PANTHER); IPR020830 (PROSITE_PATTERNS); IPR036291 (SUPERFAMILY); SSF55347 (SUPERFAMILY)	P:GO:0006006; F:GO:0016620; F:GO:0050661; F:GO:0051287; P:GO:0055114	P:glucose metabolic process; F:oxidoreductase activity, acting on the aldehyde or oxo group of donors, NAD or NADP as acceptor; F:NADP binding; F:NAD binding; P:oxidation-reduction process
		TrEMBL|W5F3P8|Release	W5F3P8	enolase	434	20	0	98.47	10	0.64147	0.0284339	0.330097	0	C:GO:0005829; P:GO:0005975; P:GO:0006091; P:GO:0009058; F:GO:0016829; C:GO:0032991; P:GO:0034655; F:GO:0043167; P:GO:0044281; P:GO:0051186	C:cytosol; P:carbohydrate metabolic process; P:generation of precursor metabolites and energy; P:biosynthetic process; F:lyase activity; C:protein-containing complex; P:nucleobase-containing compound catabolic process; F:ion binding; P:small molecule metabolic process; P:cofactor metabolic process	EC:4.2.1.11	Phosphopyruvate hydratase	IPR000941 (PRINTS); IPR020811 (PFAM); IPR000941 (PIRSF); IPR029017 (G3DSA:3.30.390.GENE3D); IPR020810 (PFAM); IPR036849 (G3DSA:3.20.20.GENE3D); IPR000941 (TIGRFAM); IPR000941 (PANTHER); PTHR11902:SF31 (PANTHER); IPR020809 (PROSITE_PATTERNS); IPR000941 (HAMAP); IPR000941 (CDD); SSF54826 (SUPERFAMILY); IPR036849 (SUPERFAMILY)	C:GO:0000015; F:GO:0000287; F:GO:0004634; P:GO:0006096; F:GO:0046872	C:phosphopyruvate hydratase complex; F:magnesium ion binding; F:phosphopyruvate hydratase activity; P:glycolytic process; F:metal ion binding
		tr|M8C564|M8C564_AEGTA	M8C564	phosphoglycerate kinase, cytosolic	494	20	0	96.76	16	0.479709	0.0568128	0.336147	0.127331	C:GO:0005576; C:GO:0005634; C:GO:0005773; C:GO:0005829; C:GO:0005886; P:GO:0005975; P:GO:0006091; P:GO:0006464; P:GO:0006950; P:GO:0009058; C:GO:0009536; F:GO:0016301; P:GO:0034655; F:GO:0043167; P:GO:0044281; P:GO:0051186	C:extracellular region; C:nucleus; C:vacuole; C:cytosol; C:plasma membrane; P:carbohydrate metabolic process; P:generation of precursor metabolites and energy; P:cellular protein modification process; P:response to stress; P:biosynthetic process; C:plastid; F:kinase activity; P:nucleobase-containing compound catabolic process; F:ion binding; P:small molecule metabolic process; P:cofactor metaboli…	EC:2.7.2.3	Phosphoglycerate kinase	IPR001576 (PRINTS); IPR015824 (G3DSA:3.40.50.GENE3D); IPR015824 (G3DSA:3.40.50.GENE3D); IPR001576 (PFAM); mobidb-lite (MOBIDB_LITE); PTHR11406:SF11 (PANTHER); IPR001576 (PANTHER); IPR015911 (PROSITE_PATTERNS); IPR001576 (HAMAP); IPR001576 (CDD); IPR036043 (SUPERFAMILY)	F:GO:0004618; P:GO:0006096	F:phosphoglycerate kinase activity; P:glycolytic process
